# Supplementary material for: Mitochondrial DNA Supplementation of Oocytes Has Downstream Effects on the Transcriptional Profiles of Sus scrofa Adult Tissues with High mtDNA Copy Number
Source: Int J Mol Sci. 2023 Apr 19;24(8):7545. doi: 10.3390/ijms24087545 (PMC10140937; doi:10.3390/ijms24087545)
Supplement: Supplementary file 1 [file ijms-24-07545-s001.zip]

Archive with 3 entries (2 files):
- ijms-2256042-supplementary/
- ijms-2256042-supplementary/ijms-2256042 Sup Figures.pdf
- ijms-2256042-supplementary/ijms-2256042 Sup Tables.xlsx
