# Supplementary material for: Mitochondrial DNA Supplementation of Oocytes Has Downstream Effects on the Transcriptional Profiles of Sus scrofa Adult Tissues with High mtDNA Copy Number
Source: Int J Mol Sci. 2023 Apr 19;24(8):7545. doi: 10.3390/ijms24087545 (PMC10140937; doi:10.3390/ijms24087545)
Supplement: Supplementary file 1 [file ijms-24-07545-s001.zip › ijms-2256042-supplementary/ijms-2256042 Sup Tables.xlsx]

## Sheet: Table S1
Table S1. RNAseq sample metadata and sequence read mapping statistics.
Data IDa	Tissue	Pig IDb	Sexc	Groupd	Trimmed readse	Mapped readsf	% Alignedg	Assigned readsh	Referencei	Data Filej
brain_C4	Brain	C4	Male	Control	61345037	51886652	84.5817	28440042	This study	SRR23293074
brain_C7	Brain	C7	Female	Control	74072441	64041992	86.4586	35053504	This study	SRR23293073
brain_C26	Brain	C26	Male	Control	72976126	64131891	87.8806	36410760	This study	SRR23293072
brain_3.1	Brain	3.1	Male	Heterologous	78959385	69795109	88.3937	43550460	This study	SRR23293071
brain_3.2.2	Brain	3.2	Male	Heterologous	53084181	46392299	87.3938	24317652	This study	SRR23293070
brain_3.3	Brain	3.3	Female	Heterologous	74723678	66540187	89.0483	38248051	This study	SRR23293069
brain_3.4	Brain	3.4	Male	Autologous	92529752	81040210	87.5829	43719464	This study	SRR23293068
brain_12.4	Brain	124	Male	Autologous	79351802	70784266	89.2031	39005326	This study	SRR23293067
brain_17.2	Brain	172	Male	Autologous	71868160	63151612	87.8715	29237491	This study	SRR23293084
liver_C4	Liver	C4	Male	Control	66673879	58181814	87.2633	27412581	This study	SRR23293083
liver_C7	Liver	C7	Female	Control	69527142	60690653	87.2906	32697054	This study	SRR23293082
liver_C26	Liver	C26	Male	Control	78863939	69859352	88.5821	30663833	This study	SRR23293081
liver_3.1	Liver	3.1	Male	Heterologous	79424929	71336210	89.8159	28995449	This study	SRR23293080
liver_3.2	Liver	3.2	Male	Heterologous	65402445	56257099	86.0168	25900704	This study	SRR23293079
liver_3.3	Liver	3.3	Female	Heterologous	111049969	98029073	88.2747	43585566	This study	SRR23293078
liver_3.4	Liver	3.4	Male	Autologous	77622496	67781849	87.3224	29436952	This study	SRR23293077
liver_12.4	Liver	124	Male	Autologous	87690054	76640538	87.3994	36780374	This study	SRR23293076
liver_17.2	Liver	172	Male	Autologous	81886404	71320344	87.0967	36173079	This study	SRR23293075
heart_C4	Heart	C4	Male	Control	60109539	50516140	84.0401	27212457	McIlfatrick (2023)	SRR18650033
heart_C7	Heart	C7	Female	Control	50806481	42923520	84.4843	23635661	McIlfatrick (2023)	SRR18650032
heart_C26	Heart	C26	Male	Control	60622399	51028533	84.1744	31276006	McIlfatrick (2023)	SRR18650031
heart_3.1.2	Heart	3.1	Male	Heterologous	58974774	53595435	90.8786	27794637	This study	SRR23293086
heart_3.2	Heart	3.2	Male	Heterologous	79023778	69833060	88.3697	35758507	This study	SRR23293085
heart_3.3	Heart	3.3	Female	Heterologous	49102172	40611722	82.7086	24924144	McIlfatrick (2023)	SRR18650029
heart_3.4	Heart	3.4	Male	Autologous	64354944	54417007	84.5576	28641155	McIlfatrick (2023)	SRR18650028
heart_12.4	Heart	12.4	Male	Autologous	52529274	43280821	82.3937	24541324	McIlfatrick (2023)	SRR18650027
heart_17.2	Heart	17.2	Male	Autologous	64151032	52786403	82.2846	31668740	McIlfatrick (2023)	SRR18650026
a, ID of RNAseq sample data.
b, Identification name of pig described in McIlfatrick (2023).
c, Gender of pig where sample tissues were collected.
d, Group of sample pigs derived from heterologous or autologous mtDNA supplementation combined with ICSI or control.
e, Number of paired end reads after quality check and trimming adapters.
f, Number of paired end reads uniquely mapped to Sus scrofa genome.
g, Percentage of aligned paired end sequence reads relative to the trimmed reads.
h, Mapped sequence reads with genomic feature assigned.
i, References for RNAseq data.
j, NCBI sequence read archive (SRA: https://www.ncbi.nlm.nih.gov/sra) accession number for RNAseq sample data.

## Sheet: Table S2
Table S2. GO biological process terms commonly enriched in the comparison between control and mtDNA supplemented-derived pig transcriptome data for more than 2 tissues, analysed by GSEA. FDR p-values of enrichment analysis are shown.
GO Term ID	GO Term Description	Brain	Heart	Liver
GO:0001708	CELL FATE SPECIFICATION	0.0498924	0.177088	0.0965437
GO:0006720	ISOPRENOID METABOLIC PROCESS	0.155325	0.20364	0.0691736
GO:0006721	TERPENOID METABOLIC PROCESS	0.170705	0.17112	0.169548
GO:0042572	RETINOL METABOLIC PROCESS	0.174477	0.179995	0.208288
GO:0048002	ANTIGEN PROCESSING AND PRESENTATION OF PEPTIDE ANTIGEN	0.223968	0.165581	0.192868
GO:0006066	ALCOHOL METABOLIC PROCESS	0.210155	0.216477	0.182053
GO:1901615	ORGANIC HYDROXY COMPOUND METABOLIC PROCESS	0.247614	0.148847	0.249865
GO:0003151	OUTFLOW TRACT MORPHOGENESIS	0.0150338	na	0.0590104
GO:0043537	NEGATIVE REGULATION OF BLOOD VESSEL ENDOTHELIAL CELL MIGRATION	0.0660594	na	0.0463206
GO:0006084	ACETYL-COA METABOLIC PROCESS	na	0.0941536	0.0208699
GO:0010718	POSITIVE REGULATION OF EPITHELIAL TO MESENCHYMAL TRANSITION	0.0988262	na	0.027073
GO:0045165	CELL FATE COMMITMENT	0.0664156	na	0.092621
GO:0010717	REGULATION OF EPITHELIAL TO MESENCHYMAL TRANSITION	0.119689	na	0.0419011
GO:0060325	FACE MORPHOGENESIS	0.170235	na	0.0023095
GO:0043552	POSITIVE REGULATION OF PHOSPHATIDYLINOSITOL 3-KINASE ACTIVITY	0.0666522	na	0.106079
GO:0048562	EMBRYONIC ORGAN MORPHOGENESIS	0.15766	na	0.0176626
GO:0001935	ENDOTHELIAL CELL PROLIFERATION	0.132595	na	0.0621028
GO:0062009	SECONDARY PALATE DEVELOPMENT	0.145097	na	0.0604548
GO:0043535	REGULATION OF BLOOD VESSEL ENDOTHELIAL CELL MIGRATION	0.121865	na	0.0844576
GO:0017158	REGULATION OF CALCIUM ION-DEPENDENT EXOCYTOSIS	na	0.136166	0.0780194
GO:0035315	HAIR CELL DIFFERENTIATION	0.212496	na	0.00232936
GO:0048546	DIGESTIVE TRACT MORPHOGENESIS	0.0639501	na	0.154996
GO:0090218	POSITIVE REGULATION OF LIPID KINASE ACTIVITY	0.0909417	na	0.128412
GO:0001501	SKELETAL SYSTEM DEVELOPMENT	0.12351	na	0.0982369
GO:0060037	PHARYNGEAL SYSTEM DEVELOPMENT	na	0.134031	0.0887507
GO:0035909	AORTA MORPHOGENESIS	0.169286	na	0.0602067
GO:0060324	FACE DEVELOPMENT	0.169603	na	0.0604168
GO:0086010	MEMBRANE DEPOLARIZATION DURING ACTION POTENTIAL	0.175524	na	0.0564568
GO:0043551	REGULATION OF PHOSPHATIDYLINOSITOL 3-KINASE ACTIVITY	0.210451	na	0.0362998
GO:0034754	CELLULAR HORMONE METABOLIC PROCESS	0.171251	0.0770366	na
GO:0031589	CELL-SUBSTRATE ADHESION	0.217144	na	0.0317509
GO:0035456	RESPONSE TO INTERFERON-BETA	0.0272199	0.221682	na
GO:0001709	CELL FATE DETERMINATION	0.171263	0.0787014	na
GO:0010596	NEGATIVE REGULATION OF ENDOTHELIAL CELL MIGRATION	0.191735	na	0.0621174
GO:0051216	CARTILAGE DEVELOPMENT	0.245752	na	0.00842461
GO:0010171	BODY MORPHOGENESIS	0.244795	na	0.010575
GO:0008037	CELL RECOGNITION	na	0.19649	0.0617319
GO:0019886	ANTIGEN PROCESSING AND PRESENTATION OF EXOGENOUS PEPTIDE ANTIGEN VIA MHC CLASS II	0.180669	0.0776727	na
GO:0045747	POSITIVE REGULATION OF NOTCH SIGNALING PATHWAY	0.144548	na	0.115592
GO:0060323	HEAD MORPHOGENESIS	0.23512	na	0.0271398
GO:0042491	INNER EAR AUDITORY RECEPTOR CELL DIFFERENTIATION	0.245558	na	0.020539
GO:0140546	DEFENSE RESPONSE TO SYMBIONT	na	0.0788593	0.188565
GO:0042490	MECHANORECEPTOR DIFFERENTIATION	0.244152	na	0.0237219
GO:0002504	ANTIGEN PROCESSING AND PRESENTATION OF PEPTIDE OR POLYSACCHARIDE ANTIGEN VIA MHC CLASS II	0.182894	0.0884125	na
GO:0072091	REGULATION OF STEM CELL PROLIFERATION	0.225595	na	0.054632
GO:0001525	ANGIOGENESIS	0.21013	na	0.0702781
GO:0035383	THIOESTER METABOLIC PROCESS	na	0.164344	0.118201
GO:0060122	INNER EAR RECEPTOR CELL STEREOCILIUM ORGANIZATION	0.224161	na	0.0627041
GO:0055093	RESPONSE TO HYPEROXIA	0.177786	na	0.109377
GO:0060021	ROOF OF MOUTH DEVELOPMENT	0.24566	na	0.0465465
GO:0002495	ANTIGEN PROCESSING AND PRESENTATION OF PEPTIDE ANTIGEN VIA MHC CLASS II	0.176053	0.116164	na
GO:0002082	REGULATION OF OXIDATIVE PHOSPHORYLATION	na	0.137517	0.154862
GO:1904888	CRANIAL SKELETAL SYSTEM DEVELOPMENT	0.247964	na	0.0460937
GO:0006637	ACYL-COA METABOLIC PROCESS	na	0.176562	0.117535
GO:0048844	ARTERY MORPHOGENESIS	0.233097	na	0.0624735
GO:0051180	VITAMIN TRANSPORT	0.1767	0.120559	na
GO:0021515	CELL DIFFERENTIATION IN SPINAL CORD	0.225216	na	0.0735503
GO:0048701	EMBRYONIC CRANIAL SKELETON MORPHOGENESIS	0.227606	na	0.0717995
GO:0060339	NEGATIVE REGULATION OF TYPE I INTERFERON-MEDIATED SIGNALING PATHWAY	0.165586	0.135599	na
GO:0001667	AMEBOIDAL-TYPE CELL MIGRATION	0.247125	na	0.0552871
GO:0060977	CORONARY VASCULATURE MORPHOGENESIS	0.234598	na	0.0691009
GO:0048706	EMBRYONIC SKELETAL SYSTEM DEVELOPMENT	0.246469	na	0.0577913
GO:0045824	NEGATIVE REGULATION OF INNATE IMMUNE RESPONSE	na	0.105524	0.199389
GO:0030510	REGULATION OF BMP SIGNALING PATHWAY	0.243575	na	0.0652186
GO:0097581	LAMELLIPODIUM ORGANIZATION	0.170362	0.138497	na
GO:0016525	NEGATIVE REGULATION OF ANGIOGENESIS	0.24351	na	0.0655676
GO:0042445	HORMONE METABOLIC PROCESS	0.170761	0.138775	na
GO:0030032	LAMELLIPODIUM ASSEMBLY	0.211075	0.0985535	na
GO:1901343	NEGATIVE REGULATION OF VASCULATURE DEVELOPMENT	0.249286	na	0.0606367
GO:0007218	NEUROPEPTIDE SIGNALING PATHWAY	na	0.179781	0.130829
GO:0003018	VASCULAR PROCESS IN CIRCULATORY SYSTEM	0.143525	0.167896	na
GO:0048754	BRANCHING MORPHOGENESIS OF AN EPITHELIAL TUBE	0.178968	na	0.133823
GO:1901342	REGULATION OF VASCULATURE DEVELOPMENT	0.207888	na	0.106255
GO:0010884	POSITIVE REGULATION OF LIPID STORAGE	0.22723	0.0891829	na
GO:2000738	POSITIVE REGULATION OF STEM CELL DIFFERENTIATION	0.132188	na	0.184381
GO:0010544	NEGATIVE REGULATION OF PLATELET ACTIVATION	0.181436	na	0.136607
GO:0044786	CELL CYCLE DNA REPLICATION	na	0.18591	0.132313
GO:0048704	EMBRYONIC SKELETAL SYSTEM MORPHOGENESIS	0.244176	na	0.074883
GO:0048705	SKELETAL SYSTEM MORPHOGENESIS	0.204475	na	0.115671
GO:1904994	REGULATION OF LEUKOCYTE ADHESION TO VASCULAR ENDOTHELIAL CELL	0.078042	na	0.242599
GO:0007423	SENSORY ORGAN DEVELOPMENT	0.243773	na	0.0784182
GO:0046337	PHOSPHATIDYLETHANOLAMINE METABOLIC PROCESS	na	0.189183	0.133404
GO:0043648	DICARBOXYLIC ACID METABOLIC PROCESS	na	0.135142	0.18749
GO:0010817	REGULATION OF HORMONE LEVELS	0.185439	0.137209	na
GO:0001837	EPITHELIAL TO MESENCHYMAL TRANSITION	0.178647	na	0.144864
GO:0071901	NEGATIVE REGULATION OF PROTEIN SERINE/THREONINE KINASE ACTIVITY	0.216887	0.107328	na
GO:1901606	ALPHA-AMINO ACID CATABOLIC PROCESS	na	0.137835	0.186951
GO:0045765	REGULATION OF ANGIOGENESIS	0.210516	na	0.11435
GO:0048568	EMBRYONIC ORGAN DEVELOPMENT	0.247432	na	0.0779494
GO:0048598	EMBRYONIC MORPHOGENESIS	0.216206	na	0.112246
GO:0060560	DEVELOPMENTAL GROWTH INVOLVED IN MORPHOGENESIS	na	0.202388	0.127646
GO:0051607	DEFENSE RESPONSE TO VIRUS	na	0.0970689	0.233868
GO:0036296	RESPONSE TO INCREASED OXYGEN LEVELS	0.24889	na	0.0839458
GO:0019882	ANTIGEN PROCESSING AND PRESENTATION	na	0.210486	0.123205
GO:0007156	HOMOPHILIC CELL ADHESION VIA PLASMA MEMBRANE ADHESION MOLECULES	na	0.206829	0.128689
GO:0033875	RIBONUCLEOSIDE BISPHOSPHATE METABOLIC PROCESS	na	0.16813	0.169466
GO:0050853	B CELL RECEPTOR SIGNALING PATHWAY	0.154352	na	0.183848
GO:1905954	POSITIVE REGULATION OF LIPID LOCALIZATION	0.207055	0.133451	na
GO:0002832	NEGATIVE REGULATION OF RESPONSE TO BIOTIC STIMULUS	na	0.133565	0.208219
GO:0033260	NUCLEAR DNA REPLICATION	na	0.20574	0.137716
GO:0022029	TELENCEPHALON CELL MIGRATION	na	0.238772	0.105701
GO:0090130	TISSUE MIGRATION	0.189463	na	0.155237
GO:1905952	REGULATION OF LIPID LOCALIZATION	0.210524	0.135879	na
GO:0050819	NEGATIVE REGULATION OF COAGULATION	0.0992882	na	0.247265
GO:0034405	RESPONSE TO FLUID SHEAR STRESS	0.182057	na	0.16546
GO:0035461	VITAMIN TRANSMEMBRANE TRANSPORT	0.229049	0.118907	na
GO:0009069	SERINE FAMILY AMINO ACID METABOLIC PROCESS	na	0.247192	0.100842
GO:0061448	CONNECTIVE TISSUE DEVELOPMENT	0.223995	na	0.12604
GO:0033865	NUCLEOSIDE BISPHOSPHATE METABOLIC PROCESS	na	0.178504	0.172234
GO:0034032	PURINE NUCLEOSIDE BISPHOSPHATE METABOLIC PROCESS	na	0.172783	0.178499
GO:0050796	REGULATION OF INSULIN SECRETION	na	0.169671	0.182191
GO:0060795	CELL FATE COMMITMENT INVOLVED IN FORMATION OF PRIMARY GERM LAYER	0.114079	0.239023	na
GO:0010594	REGULATION OF ENDOTHELIAL CELL MIGRATION	0.227747	na	0.127036
GO:0090102	COCHLEA DEVELOPMENT	0.201731	na	0.156257
GO:0045742	POSITIVE REGULATION OF EPIDERMAL GROWTH FACTOR RECEPTOR SIGNALING PATHWAY	na	0.108841	0.249216
GO:0060071	WNT SIGNALING PATHWAY, PLANAR CELL POLARITY PATHWAY	na	0.242967	0.115439
GO:0032526	RESPONSE TO RETINOIC ACID	0.131678	0.227357	na
GO:0010232	VASCULAR TRANSPORT	0.183922	0.176638	na
GO:1901186	POSITIVE REGULATION OF ERBB SIGNALING PATHWAY	na	0.120407	0.240186
GO:0006099	TRICARBOXYLIC ACID CYCLE	na	0.121348	0.240805
GO:1905314	SEMI-LUNAR VALVE DEVELOPMENT	0.246811	na	0.115767
GO:0019233	SENSORY PERCEPTION OF PAIN	na	0.158595	0.204113
GO:0046883	REGULATION OF HORMONE SECRETION	na	0.143906	0.225912
GO:1901184	REGULATION OF ERBB SIGNALING PATHWAY	0.244013	0.126656	na
GO:0060562	EPITHELIAL TUBE MORPHOGENESIS	0.234351	na	0.136622
GO:0002009	MORPHOGENESIS OF AN EPITHELIUM	0.24964	na	0.121937
GO:0019884	ANTIGEN PROCESSING AND PRESENTATION OF EXOGENOUS ANTIGEN	na	0.133893	0.24126
GO:0071229	CELLULAR RESPONSE TO ACID CHEMICAL	0.246449	na	0.129436
GO:1902074	RESPONSE TO SALT	0.150003	0.227001	na
GO:0090132	EPITHELIUM MIGRATION	0.213076	na	0.164985
GO:0042531	POSITIVE REGULATION OF TYROSINE PHOSPHORYLATION OF STAT PROTEIN	na	0.180477	0.198384
GO:1990266	NEUTROPHIL MIGRATION	0.177897	0.207536	na
GO:0034341	RESPONSE TO INTERFERON-GAMMA	0.24698	0.138567	na
GO:0150104	TRANSPORT ACROSS BLOOD-BRAIN BARRIER	0.190614	0.197105	na
GO:0030513	POSITIVE REGULATION OF BMP SIGNALING PATHWAY	0.17566	na	0.213182
GO:0097530	GRANULOCYTE MIGRATION	0.220639	0.168602	na
GO:0035567	NON-CANONICAL WNT SIGNALING PATHWAY	0.235671	na	0.154279
GO:0040036	REGULATION OF FIBROBLAST GROWTH FACTOR RECEPTOR SIGNALING PATHWAY	na	0.247474	0.14248
GO:0060411	CARDIAC SEPTUM MORPHOGENESIS	0.248346	na	0.142425
GO:0008593	REGULATION OF NOTCH SIGNALING PATHWAY	0.171834	na	0.220718
GO:0071357	CELLULAR RESPONSE TO TYPE I INTERFERON	0.144439	0.248438	na
GO:0048880	SENSORY SYSTEM DEVELOPMENT	0.235505	na	0.16029
GO:0003013	CIRCULATORY SYSTEM PROCESS	0.246604	na	0.150268
GO:0050900	LEUKOCYTE MIGRATION	0.229079	0.168548	na
GO:0050906	DETECTION OF STIMULUS INVOLVED IN SENSORY PERCEPTION	na	0.171205	0.228344
GO:0097529	MYELOID LEUKOCYTE MIGRATION	0.242646	0.160951	na
GO:0032651	REGULATION OF INTERLEUKIN-1 BETA PRODUCTION	0.211115	0.193232	na
GO:0010719	NEGATIVE REGULATION OF EPITHELIAL TO MESENCHYMAL TRANSITION	0.225014	na	0.18207
GO:0032652	REGULATION OF INTERLEUKIN-1 PRODUCTION	0.20798	0.199202	na
GO:0048525	NEGATIVE REGULATION OF VIRAL PROCESS	0.229687	0.177597	na
GO:0045071	NEGATIVE REGULATION OF VIRAL GENOME REPLICATION	0.246325	0.161564	na
GO:0061045	NEGATIVE REGULATION OF WOUND HEALING	0.181801	na	0.22737
GO:0048565	DIGESTIVE TRACT DEVELOPMENT	0.227289	0.184147	na
GO:0060337	TYPE I INTERFERON SIGNALING PATHWAY	0.1792	0.238898	na
GO:0048588	DEVELOPMENTAL CELL GROWTH	na	0.236263	0.18438
GO:0070293	RENAL ABSORPTION	0.178241	0.243193	na
GO:0032479	REGULATION OF TYPE I INTERFERON PRODUCTION	na	0.223483	0.198541
GO:0098801	REGULATION OF RENAL SYSTEM PROCESS	0.241643	na	0.18584
GO:0010631	EPITHELIAL CELL MIGRATION	0.224501	na	0.203846
GO:0007219	NOTCH SIGNALING PATHWAY	0.245257	na	0.184362
GO:0150063	VISUAL SYSTEM DEVELOPMENT	0.246672	na	0.1849
GO:0052547	REGULATION OF PEPTIDASE ACTIVITY	0.224444	na	0.208516
GO:0002758	INNATE IMMUNE RESPONSE-ACTIVATING SIGNAL TRANSDUCTION	0.232959	0.203262	na
GO:0010862	POSITIVE REGULATION OF PATHWAY-RESTRICTED SMAD PROTEIN PHOSPHORYLATION	0.242211	na	0.194922
GO:0045069	REGULATION OF VIRAL GENOME REPLICATION	0.235644	0.201749	na
GO:0060291	LONG-TERM SYNAPTIC POTENTIATION	na	0.209226	0.228497
GO:1905114	CELL SURFACE RECEPTOR SIGNALING PATHWAY INVOLVED IN CELL-CELL SIGNALING	0.212721	na	0.22737
GO:0016049	CELL GROWTH	na	0.249412	0.192894
GO:0034340	RESPONSE TO TYPE I INTERFERON	na	0.194533	0.247949
GO:0043506	REGULATION OF JUN KINASE ACTIVITY	0.2108	na	0.233084
GO:0007600	SENSORY PERCEPTION	0.243289	na	0.200743
GO:0055123	DIGESTIVE SYSTEM DEVELOPMENT	0.243089	0.201263	na
GO:0043536	POSITIVE REGULATION OF BLOOD VESSEL ENDOTHELIAL CELL MIGRATION	0.244653	na	0.210293
GO:0001938	POSITIVE REGULATION OF ENDOTHELIAL CELL PROLIFERATION	0.2487	na	0.2088
GO:0042908	XENOBIOTIC TRANSPORT	0.247488	0.210243	na
GO:0035270	ENDOCRINE SYSTEM DEVELOPMENT	0.244568	na	0.215333
GO:0048145	REGULATION OF FIBROBLAST PROLIFERATION	0.232803	na	0.232998
GO:0007389	PATTERN SPECIFICATION PROCESS	0.224463	na	0.246366
GO:0061099	NEGATIVE REGULATION OF PROTEIN TYROSINE KINASE ACTIVITY	na	0.223731	0.24844
GO:0042832	DEFENSE RESPONSE TO PROTOZOAN	na	0.228641	0.246183
GO:0060070	CANONICAL WNT SIGNALING PATHWAY	0.23319	na	0.244833
GO:0045123	CELLULAR EXTRAVASATION	0.243096	0.23963	na
GO:0043200	RESPONSE TO AMINO ACID	0.243186	na	0.248996
na, not available.

## Sheet: Table S3
Table S3. Differentially expressed genes between heterologous and autologous mtDNA supplemented-derived pig brain tissue.
gene_ida	symbol	chromosomeb	start	end	length	strand	gene_biotype	description	transcript_id	entrez_id	logFCc	logCPMd	PValuee	FDRf
ENSSSCG00000046071		12	7575644	7619440	43797	+	protein_coding	NA	ENSSSCT00000070730	NA	-1.38567	4.57822	6.78529e-10	1.04398e-05
ENSSSCG00000026453	ACSM5	3	25393174	25422476	29303	-	protein_coding	acyl-CoA synthetase medium chain family member 5 [Source:VGNC Symbol;Acc:VGNC:85036]	ENSSSCT00000027749	100511318	3.04614	2.41308	5.38375e-08	0.000401695
ENSSSCG00000017552	NXPH3	12	25769256	25774031	4776	+	protein_coding	neurexophilin 3 [Source:VGNC Symbol;Acc:VGNC:90999]	ENSSSCT00000019106	100736722	-2.13314	1.82572	7.83235e-08	0.000401695
ENSSSCG00000045433		AEMK02000359.1	12971	19074	6104	-	lncRNA	NA	ENSSSCT00000079890	NA	-2.6118	0.863721	1.28821e-07	0.00049551
ENSSSCG00000027903		2	61819847	62071060	251214	-	protein_coding	NA	ENSSSCT00000076670	c(110259328, 102167481)	2.26954	2.63038	3.63184e-07	0.000995392
ENSSSCG00000031855		AEMK02000574.1	21402	39516	18115	+	protein_coding	NA	ENSSSCT00000037140	110258135	-2.76383	5.17232	4.22523e-07	0.000995392
ENSSSCG00000038180	ADAMTS3	8	68675070	68948455	273386	-	protein_coding	ADAM metallopeptidase with thrombospondin type 1 motif 3 [Source:VGNC Symbol;Acc:VGNC:85083]	ENSSSCT00000079674	100524818	-1.55622	3.92518	4.52862e-07	0.000995392
ENSSSCG00000031380	MARCKSL1	6	88786175	88787769	1595	-	protein_coding	MARCKS like 1 [Source:VGNC Symbol;Acc:VGNC:98498]	ENSSSCT00000062189	100628001	-0.905955	5.41003	9.41456e-07	0.00181065
ENSSSCG00000027013	CYP4F8	2	61889495	61917929	28435	-	protein_coding	cytochrome P450 family 4 subfamily F member 8 [Source:HGNC Symbol;Acc:HGNC:2648]	ENSSSCT00000030903	110255237	2.16165	2.09729	1.29857e-06	0.00221998
ENSSSCG00000035941	DSEL	1	154919550	154935564	16015	+	protein_coding	dermatan sulfate epimerase like [Source:VGNC Symbol;Acc:VGNC:87454]	ENSSSCT00000052578	110261618	-1.36892	4.87978	2.10484e-06	0.0032385
ENSSSCG00000004646	ATP8B4	1	121644376	121915549	271174	+	protein_coding	ATPase phospholipid transporting 8B4 (putative) [Source:VGNC Symbol;Acc:VGNC:103036]	ENSSSCT00000005131	100154720	4.20265	1.44854	2.63931e-06	0.00369168
ENSSSCG00000015873	ACVR1C	15	64455989	64529107	73119	-	protein_coding	activin A receptor type 1C [Source:VGNC Symbol;Acc:VGNC:95873]	ENSSSCT00000017284	100156756	1.16578	4.60447	3.69826e-06	0.00474179
ENSSSCG00000039445	LRRC55	AEMK02000423.1	126933	134701	7769	-	protein_coding	leucine rich repeat containing 55 [Source:VGNC Symbol;Acc:VGNC:89850]	ENSSSCT00000052323	110258752	-1.3587	4.10873	5.43833e-06	0.00643648
ENSSSCG00000040715	NXPH2	15	12953195	13073202	120008	+	protein_coding	neurexophilin 2 [Source:VGNC Symbol;Acc:VGNC:96460]	ENSSSCT00000066085	100523516	-1.29624	4.08179	6.5975e-06	0.00725065
ENSSSCG00000015399	SEMA3E	9	96682246	96941074	258829	+	protein_coding	semaphorin 3E [Source:VGNC Symbol;Acc:VGNC:92697]	ENSSSCT00000016774	100524100	-1.72151	4.48724	8.42692e-06	0.00838467
ENSSSCG00000020984	LXN	13	98435319	98441785	6467	-	protein_coding	latexin [Source:VGNC Symbol;Acc:VGNC:89899]	ENSSSCT00000025922	100620551	-2.72724	2.91672	8.71927e-06	0.00838467
ENSSSCG00000045477		14	7360035	7371718	11684	-	lncRNA	NA	ENSSSCT00000090395	NA	1.62345	2.13018	1.09365e-05	0.00989817
ENSSSCG00000011872	SEMA5B	13	137455343	137590841	135499	+	protein_coding	semaphorin 5B [Source:VGNC Symbol;Acc:VGNC:92707]	ENSSSCT00000065227	100519925	-1.12035	4.67512	1.31726e-05	0.0100839
ENSSSCG00000022592	FIBIN	2	33328250	33331593	3344	-	protein_coding	fin bud initiation factor homolog [Source:VGNC Symbol;Acc:VGNC:99750]	ENSSSCT00000032511	100620302	1.05998	4.40662	1.32162e-05	0.0100839
ENSSSCG00000016244	COL4A4	15	128472228	128612379	140152	-	protein_coding	collagen type IV alpha 4 chain [Source:VGNC Symbol;Acc:VGNC:95980]	ENSSSCT00000052450	100621403	-1.26663	3.02733	1.33835e-05	0.0100839
ENSSSCG00000040278	IFITM5	2	107042	108460	1419	-	protein_coding	interferon induced transmembrane protein 5 [Source:VGNC Symbol;Acc:VGNC:89036]	ENSSSCT00000053931	100518184	-1.66292	2.62407	1.37633e-05	0.0100839
ENSSSCG00000013278	TSPAN18	2	17465632	17671594	205963	-	protein_coding	tetraspanin 18 [Source:VGNC Symbol;Acc:VGNC:94507]	ENSSSCT00000014502	100520775	-1.25102	3.37269	1.44532e-05	0.010108
ENSSSCG00000047932	HSPA6	4	88970591	88985586	14996	-	protein_coding	heat shock protein family A (Hsp70) member 6 [Source:NCBI gene (formerly Entrezgene);Acc:396906]	ENSSSCT00000085942	396906	1.73409	3.28343	2.067e-05	0.0138273
ENSSSCG00000029606	AOX1	15	104153702	104238400	84699	+	protein_coding	aldehyde oxidase 1 [Source:NCBI gene (formerly Entrezgene);Acc:100523701]	ENSSSCT00000027335	100523701	2.66498	0.667614	2.27746e-05	0.0142099
ENSSSCG00000000194		5	15153106	15270122	117017	+	protein_coding	NA	ENSSSCT00000012196	100127131	2.85539	6.54982	2.36751e-05	0.0142099
ENSSSCG00000004218	RSPO3	1	35984949	36067079	82131	-	protein_coding	R-spondin 3 [Source:VGNC Symbol;Acc:VGNC:92485]	ENSSSCT00000065461	100155208	-1.81552	1.71485	2.40125e-05	0.0142099
ENSSSCG00000036544	NKAIN4	17	62356422	62380859	24438	-	protein_coding	sodium/potassium transporting ATPase interacting 4 [Source:VGNC Symbol;Acc:VGNC:95779]	ENSSSCT00000080395	110257376	-2.38708	1.28562	3.30943e-05	0.0188588
ENSSSCG00000003640	GRIK3	6	92880301	93128582	248282	-	protein_coding	glutamate ionotropic receptor kainate type subunit 3 [Source:VGNC Symbol;Acc:VGNC:88679]	ENSSSCT00000044707	100511641	-1.18826	6.44849	4.46288e-05	0.0245235
ENSSSCG00000016639	FOXP2	18	31336931	31888899	551969	-	protein_coding	forkhead box P2 [Source:VGNC Symbol;Acc:VGNC:98014]	ENSSSCT00000049099	100127352	-2.37845	2.39262	5.99707e-05	0.030465
ENSSSCG00000007476	KCNG1	17	52422280	52444656	22377	-	protein_coding	potassium voltage-gated channel modifier subfamily G member 1 [Source:VGNC Symbol;Acc:VGNC:96388]	ENSSSCT00000008182	100134965	-1.77629	5.19094	5.99815e-05	0.030465
ENSSSCG00000001481	HCRTR2	7	25826294	25929702	103409	-	protein_coding	hypocretin receptor 2 [Source:VGNC Symbol;Acc:VGNC:88808]	ENSSSCT00000001653	397428	-1.72094	1.82659	6.13814e-05	0.030465
ENSSSCG00000013278	PENK	4	75525555	75561444	35890	+	protein_coding	proenkephalin [Source:VGNC Symbol;Acc:VGNC:91312]	ENSSSCT00000006841	100152093	0.880753	5.29135	6.56975e-05	0.0315882
ENSSSCG00000018682		4	110963742	110964151	410	-	scaRNA	NA	ENSSSCT00000020277	NA	0.722893	5.3788	6.86855e-05	0.0316968
ENSSSCG00000013341	LUZP2	2	34931115	35463811	532697	-	protein_coding	leucine zipper protein 2 [Source:VGNC Symbol;Acc:VGNC:98095]	ENSSSCT00000043161	100520176	0.794408	6.9064	7.00436e-05	0.0316968
ENSSSCG00000041094		4	128071607	128303144	231538	+	lncRNA	NA	ENSSSCT00000089707	NA	-2.01236	0.948092	8.29941e-05	0.0364842
ENSSSCG00000038326		16	17903466	17903768	303	+	protein_coding	NA	ENSSSCT00000065175	NA	-1.18221	2.27595	8.68269e-05	0.0371089
ENSSSCG00000010570	KCNIP2	14	112857062	112876440	19379	-	protein_coding	potassium voltage-gated channel interacting protein 2 [Source:VGNC Symbol;Acc:VGNC:89349]	ENSSSCT00000011562	100037948	0.621854	6.5155	0.000107917	0.0437231
ENSSSCG00000008991	FRAS1	8	73502664	73958083	455420	+	protein_coding	Fraser extracellular matrix complex subunit 1 [Source:VGNC Symbol;Acc:VGNC:88232]	ENSSSCT00000072143	100514970	-0.588108	6.50949	0.000107986	0.0437231
ENSSSCG00000012001	ROBO1	13	175505366	176479482	974117	+	protein_coding	roundabout guidance receptor 1 [Source:HGNC Symbol;Acc:HGNC:10249]	ENSSSCT00000068184	100517310	-0.688712	5.89586	0.000113179	0.0437303
ENSSSCG00000004458	TPBG	1	83847812	83850881	3070	-	protein_coding	trophoblast glycoprotein [Source:VGNC Symbol;Acc:VGNC:94332]	ENSSSCT00000081799	100158028	2.08211	3.55049	0.000114919	0.0437303
ENSSSCG00000003601	HCRTR1	6	88138930	88154848	15919	+	protein_coding	hypocretin receptor 1 [Source:VGNC Symbol;Acc:VGNC:88807]	ENSSSCT00000045940	387287	-1.94427	2.86457	0.000116531	0.0437303
ENSSSCG00000041506		1	212063721	212070442	6722	+	protein_coding	NA	ENSSSCT00000069602	NA	-1.0516	4.47942	0.000127471	0.0451717
ENSSSCG00000002507	BCL11B	7	120205008	120295815	90808	-	protein_coding	BAF chromatin remodeling complex subunit BCL11B [Source:VGNC Symbol;Acc:VGNC:96563]	ENSSSCT00000002785	100154158	-1.19803	3.47424	0.00013249	0.0451717
ENSSSCG00000007456	SULF2	17	49663731	49804577	140847	-	protein_coding	sulfatase 2 [Source:VGNC Symbol;Acc:VGNC:95938]	ENSSSCT00000008160	100152351	-1.07825	5.50405	0.000132695	0.0451717
ENSSSCG00000045731		4	119819987	119826515	6529	+	lncRNA	NA	ENSSSCT00000073753	NA	-1.53798	3.56772	0.000133774	0.0451717
ENSSSCG00000042191		7	120260256	120267368	7113	-	protein_coding	NA	ENSSSCT00000077751	NA	-1.57955	1.28331	0.000135051	0.0451717
ENSSSCG00000045465		4	119790185	119800629	10445	+	lncRNA	NA	ENSSSCT00000080151	NA	-1.15508	4.95431	0.000146284	0.0470718
ENSSSCG00000002443	TC2N	7	113337035	113389588	52554	-	protein_coding	tandem C2 domains, nuclear [Source:VGNC Symbol;Acc:VGNC:93808]	ENSSSCT00000002713	100156455	-1.51491	1.80925	0.000148268	0.0470718
ENSSSCG00000012773	PNCK	X	124425867	124429433	3567	-	protein_coding	pregnancy up-regulated nonubiquitous CaM kinase [Source:VGNC Symbol;Acc:VGNC:91593]	ENSSSCT00000013965	100337678	-0.778964	5.39269	0.00014991	0.0470718
ENSSSCG00000042919		AEMK02000602.1	397	32387	31991	-	lncRNA	NA	ENSSSCT00000087610	NA	-1.00289	3.23033	0.00016347	0.0499493
ENSSSCG00000043259		12	21683325	21784638	101314	-	protein_coding	NA	ENSSSCT00000066679	NA	-1.70547	2.20482	0.000165567	0.0499493
ENSSSCG00000003881	SPATA6	6	163278962	163406428	127467	+	protein_coding	spermatosis associated 6 [Source:VGNC Symbol;Acc:VGNC:93387]	ENSSSCT00000050554	100415810	0.754958	4.76329	0.000187259	0.0554071
ENSSSCG00000040611		12	7671388	7681056	9669	+	protein_coding	NA	ENSSSCT00000049844	NA	1.06637	2.61083	0.000199967	0.0574741
ENSSSCG00000004045	MAS1	1	7526653	7528823	2171	-	protein_coding	MAS1 proto-onco, G protein-coupled receptor [Source:VGNC Symbol;Acc:VGNC:90031]	ENSSSCT00000004473	100522470	0.927662	3.49941	0.000205218	0.0574741
ENSSSCG00000027454	QPRT	3	17987242	18001713	14472	+	protein_coding	quinolinate phosphoribosyltransferase [Source:HGNC Symbol;Acc:HGNC:9755]	ENSSSCT00000028901	100623339	-1.76625	1.66572	0.000205451	0.0574741
ENSSSCG00000043001		2	151356359	151360483	4125	-	lncRNA	NA	ENSSSCT00000087546	NA	-2.07735	0.538311	0.000257135	0.0706478
ENSSSCG00000029621	BMPR1B	8	124536648	124841530	304883	-	protein_coding	bone morphotic protein receptor type 1B [Source:VGNC Symbol;Acc:VGNC:85847]	ENSSSCT00000028459	396691	0.811951	5.53854	0.00032336	0.0872845
ENSSSCG00000003115	MEIS3	6	53175928	53188406	12479	-	protein_coding	Meis homeobox 3 [Source:VGNC Symbol;Acc:VGNC:98500]	ENSSSCT00000003455	100518492	-0.670387	5.56188	0.000341772	0.0906639
ENSSSCG00000002029	MYH7	7	75650445	75709232	58788	+	protein_coding	myosin heavy chain 7 [Source:NCBI gene (formerly Entrezgene);Acc:396860]	ENSSSCT00000070541	c(100736765, 396860)	2.46602	3.0401	0.000348838	0.0907974
ENSSSCG00000016215		15	121151561	121311865	160305	+	protein_coding	NA	ENSSSCT00000091074	100158003	2.00595	4.18561	0.000354078	0.0907974
ENSSSCG00000045036		17	11610080	11615665	5586	-	lncRNA	NA	ENSSSCT00000075187	NA	2.6539	-0.105803	0.000382033	0.095469
ENSSSCG00000015508	TNR	9	117371828	117790243	418416	-	protein_coding	tenascin R [Source:VGNC Symbol;Acc:VGNC:94290]	ENSSSCT00000066712	100520686	-0.627274	7.36594	0.000393429	0.095469
ENSSSCG00000010800	B3GALT2	10	613608	624131	10524	+	protein_coding	beta-1,3-galactosyltransferase 2 [Source:VGNC Symbol;Acc:VGNC:96495]	ENSSSCT00000011816	100525885	-1.09061	6.04249	0.000394751	0.095469
ENSSSCG00000044367		15	36067362	36073837	6476	-	protein_coding	NA	ENSSSCT00000086845	NA	-0.814965	4.36576	0.000397115	0.095469
a, Ensembl (https://m.ensembl.org/index.html) gene ID.
b, Chromosome or scaffold number where gene is located.
c, Log 2 fold change relative to autologous mtDNA supplemented-derived pig.
d, Mean value of log2 count per million reads.
e, Raw p-value.
f, False discovery rate / adjusted p-value.

## Sheet: Table S4
Table S4. Differentially expressed genes between heterologous and autologous mtDNA supplemented-derived pig liver tissue.
gene_ida	symbol	chromosomeb	start	end	length	strand	gene_biotype	description	transcript_id	entrez_id	logFCc	logCPMd	PValuee	FDRf
ENSSSCG00000016130	ZDBF2	15	109563440	109589700	26261	+	protein_coding	zinc finger DBF-type containing 2 [Source:VGNC Symbol;Acc:VGNC:96214]	ENSSSCT00000017563	100157334	3.91084	2.63603	1.03286e-11	1.37868e-07
ENSSSCG00000046594		7	20516925	20534698	17774	+	protein_coding	NA	ENSSSCT00000074611	NA	-3.314	3.83628	1.9258e-11	1.37868e-07
ENSSSCG00000043252		AEMK02000698.1	2034687	2041112	6426	-	protein_coding	NA	ENSSSCT00000072175	NA	-4.46003	0.484147	1.75645e-08	8.38297e-05
ENSSSCG00000040707		10	31929310	32013264	83955	+	protein_coding	RAS and EF-hand domain containing [Source:VGNC Symbol;Acc:VGNC:96130]	ENSSSCT00000049403	106505131	-5.46998	1.82521	1.86893e-07	0.000668983
ENSSSCG00000026680	KCND3	4	108401895	108621509	219615	+	protein_coding	potassium voltage-gated channel subfamily D member 3 [Source:VGNC Symbol;Acc:VGNC:98814]	ENSSSCT00000007428	100037946	4.4901	1.33331	3.70235e-07	0.000891538
ENSSSCG00000033070		16	75621410	75644555	23146	+	lncRNA	NA	ENSSSCT00000056083	NA	-9.3875	0.105659	3.73602e-07	0.000891538
ENSSSCG00000047254		8	18225686	18234055	8370	-	lncRNA	NA	ENSSSCT00000076912	NA	4.1646	0.131781	8.44569e-07	0.00172751
ENSSSCG00000039339		AEMK02000518.1	37194	50203	13010	-	protein_coding	NA	ENSSSCT00000066235	100737336	3.64078	1.82317	1.12458e-06	0.00201271
ENSSSCG00000049835		16	75587713	75619792	32080	+	lncRNA	NA	ENSSSCT00000077840	NA	-7.80375	1.71544	1.29248e-06	0.00205619
ENSSSCG00000043622		12	38788510	38794964	6455	-	protein_coding	NA	ENSSSCT00000074718	NA	-1.97501	4.75129	1.67653e-06	0.00235376
ENSSSCG00000016402	AGXT	15	139720612	139730736	10125	+	protein_coding	alanine--glyoxylate and serine--pyruvate aminotransferase [Source:VGNC Symbol;Acc:VGNC:96282]	ENSSSCT00000017859	100517616	1.76013	6.76894	1.80831e-06	0.00235376
ENSSSCG00000025656		1	82215855	82251016	35162	+	protein_coding	NA	ENSSSCT00000053616	NA	-4.19747	0.61489	2.01799e-06	0.0024078
ENSSSCG00000039798	SLC11A1	15	120433952	120446396	12445	+	protein_coding	solute carrier family 11 member 1 [Source:NCBI gene (formerly Entrezgene);Acc:396764]	ENSSSCT00000050912	396764	2.30036	2.39281	2.48179e-06	0.0027334
ENSSSCG00000036695	IGF2BP3	9	92104847	92272211	167365	-	protein_coding	insulin like growth factor 2 mRNA binding protein 3 [Source:VGNC Symbol;Acc:VGNC:89056]	ENSSSCT00000047363	100621977	-2.35284	2.74732	3.35573e-06	0.00343195
ENSSSCG00000035711		9	133425517	133566616	141100	+	lncRNA	NA	ENSSSCT00000090892	NA	3.12537	0.993972	7.28128e-06	0.00695023
ENSSSCG00000036078	KCNJ3	15	62264004	62416294	152291	+	protein_coding	potassium inwardly rectifying channel subfamily J member 3 [Source:HGNC Symbol;Acc:HGNC:6264]	ENSSSCT00000076999	396586	3.5155	-0.410109	1.06608e-05	0.00899342
ENSSSCG00000016397	NEB	15	546233	766131	219899	+	protein_coding	nebulin [Source:VGNC Symbol;Acc:VGNC:96437]	ENSSSCT00000017854	100515976	4.0131	5.72126	1.0765e-05	0.00899342
ENSSSCG00000036613	POLQ	13	138978463	139108502	130040	+	protein_coding	DNA polymerase theta [Source:VGNC Symbol;Acc:VGNC:91641]	ENSSSCT00000060378	110256415	-3.29768	1.73525	1.13062e-05	0.00899342
ENSSSCG00000041578		14	139294274	139300247	5974	+	lncRNA	NA	ENSSSCT00000070494	NA	3.48329	-0.669283	1.42892e-05	0.010768
ENSSSCG00000000061	PMM1	5	6964999	6975904	10906	+	protein_coding	phosphomannomutase 1 [Source:VGNC Symbol;Acc:VGNC:91589]	ENSSSCT00000000067	100151790	2.69118	3.89953	1.56711e-05	0.011219
ENSSSCG00000017421	ACLY	12	20796749	20841298	44550	+	protein_coding	ATP citrate lyase [Source:VGNC Symbol;Acc:VGNC:85014]	ENSSSCT00000018965	100125957	-1.71152	6.66861	1.8471e-05	0.0125937
ENSSSCG00000010142	RYR2	14	53652245	54406355	754111	-	protein_coding	ryanodine receptor 2 [Source:VGNC Symbol;Acc:VGNC:92534]	ENSSSCT00000083716	396856	2.5775	2.74692	2.38831e-05	0.0155435
ENSSSCG00000003755	MCOLN2	6	128776430	128836951	60522	+	protein_coding	mucolipin TRP cation channel 2 [Source:VGNC Symbol;Acc:VGNC:90080]	ENSSSCT00000004157	100522324	1.64462	3.14458	2.59292e-05	0.0157529
ENSSSCG00000042859		10	30457184	30490639	33456	-	lncRNA	NA	ENSSSCT00000083046	NA	1.92591	0.806195	2.64052e-05	0.0157529
ENSSSCG00000027266	PNPLA3	5	5075622	5092515	16894	-	protein_coding	patatin like phospholipase domain containing 3 [Source:VGNC Symbol;Acc:VGNC:103312]	ENSSSCT00000026951	100049690	-4.46966	6.27407	3.68709e-05	0.0207066
ENSSSCG00000000810	AMIGO2	5	77642193	77645754	3562	-	protein_coding	adhesion molecule with Ig like domain 2 [Source:VGNC Symbol;Acc:VGNC:85281]	ENSSSCT00000000879	100152349	1.69361	1.67325	3.7601e-05	0.0207066
ENSSSCG00000016513	KIAA1549	18	10675328	10829391	154064	+	protein_coding	KIAA1549 [Source:VGNC Symbol;Acc:VGNC:99719]	ENSSSCT00000085491	100519232	2.53065	3.69196	3.95517e-05	0.0209741
ENSSSCG00000004420	TRAF3IP2	1	77480926	77541210	60285	-	protein_coding	TRAF3 interacting protein 2 [Source:VGNC Symbol;Acc:VGNC:94361]	ENSSSCT00000004883	100157000	1.62703	3.95479	4.61024e-05	0.0235748
ENSSSCG00000003777	SLC44A5	6	137595524	138010444	414921	+	protein_coding	solute carrier family 44 member 5 [Source:VGNC Symbol;Acc:VGNC:93121]	ENSSSCT00000004180	100513866	3.33077	2.17623	4.89876e-05	0.0241863
ENSSSCG00000009217	PKD2	8	131005407	131058932	53526	-	protein_coding	polycystin 2, transient receptor potential cation channel [Source:VGNC Symbol;Acc:VGNC:91472]	ENSSSCT00000010093	641309	1.37877	3.96732	6.08076e-05	0.0290214
ENSSSCG00000018682		4	110963742	110964151	410	-	scaRNA	NA	ENSSSCT00000020277	NA	1.01929	5.99767	6.5244e-05	0.029529
ENSSSCG00000000576		5	51810943	51831217	20275	+	protein_coding	NA	ENSSSCT00000000620	102161427	1.99364	6.1744	6.59959e-05	0.029529
ENSSSCG00000013060	SCGB1A1	2	9297283	9302165	4883	-	protein_coding	secretoglobin family 1A member 1 [Source:VGNC Symbol;Acc:VGNC:92621]	ENSSSCT00000014276	102164135	7.05033	1.23321	0.000116449	0.0505247
ENSSSCG00000037514		6	95566275	95599055	32781	-	protein_coding	NA	ENSSSCT00000004054	100620374	3.7427	2.10253	0.00012141	0.0511278
ENSSSCG00000036022		4	1686530	1805284	118755	+	protein_coding	t-SNARE domain containing 1 [Source:VGNC Symbol;Acc:VGNC:94496]	ENSSSCT00000071459	110260205	1.02099	4.60202	0.000137409	0.0559914
ENSSSCG00000017220	OTOP3	12	6311696	6321964	10269	-	protein_coding	otopetrin 3 [Source:VGNC Symbol;Acc:VGNC:91095]	ENSSSCT00000018745	100515337	6.02287	2.62039	0.00014078	0.0559914
ENSSSCG00000047389		3	87124302	87126323	2022	+	protein_coding	NA	ENSSSCT00000081558	NA	3.91634	-0.0284938	0.000163977	0.0634545
ENSSSCG00000050388		15	132340179	132353078	12900	+	lncRNA	NA	ENSSSCT00000079442	106508574	-2.13242	1.80835	0.000203528	0.0754692
ENSSSCG00000007748	PSPH	3	16877923	16907952	30030	+	protein_coding	phosphoserine phosphatase [Source:VGNC Symbol;Acc:VGNC:91931]	ENSSSCT00000055529	100316854	-2.67204	2.42984	0.000205566	0.0754692
ENSSSCG00000010464	PPP1R3C	14	103273401	103278763	5363	-	protein_coding	protein phosphatase 1 regulatory subunit 3C [Source:VGNC Symbol;Acc:VGNC:91737]	ENSSSCT00000011452	641349	-1.96912	7.02938	0.000216327	0.0774344
ENSSSCG00000037395	CLIC3	AEMK02000682.1	873505	878018	4514	+	protein_coding	chloride intracellular channel 3 [Source:VGNC Symbol;Acc:VGNC:86762]	ENSSSCT00000055950	110258086	-2.31521	1.76492	0.000223901	0.0781906
ENSSSCG00000010959	NTRK2	10	30033379	30429882	396504	-	protein_coding	neurotrophic receptor tyrosine kinase 2 [Source:VGNC Symbol;Acc:VGNC:96455]	ENSSSCT00000054821	100519209	1.97154	0.614744	0.000241197	0.082225
ENSSSCG00000006821	GSTM3	4	110330028	110332962	2935	+	protein_coding	glutathione S-transferase mu 3 [Source:VGNC Symbol;Acc:VGNC:88726]	ENSSSCT00000007472	100514231	2.65857	0.37938	0.000250895	0.0835423
ENSSSCG00000006355	APOA2	4	89237511	89240320	2810	+	protein_coding	apolipoprotein A2 [Source:VGNC Symbol;Acc:VGNC:85416]	ENSSSCT00000091550	100153243	-1.26143	8.72677	0.000257954	0.0839404
a, Ensembl (https://m.ensembl.org/index.html) gene ID.
b, Chromosome or scaffold number where gene is located.
c, Log 2 fold change relative to autologous mtDNA supplemented-derived pig.
d, Mean value of log2 count per million reads.
e, Raw p-value.
f, False discovery rate / adjusted p-value.

## Sheet: Table S5
Table S5. Differentially expressed genes between heterologous and autologous mtDNA supplemented-derived pig heart tissue.
gene_ida	symbol	chromosomeb	start	end	length	strand	gene_biotype	description	transcript_id	entrez_id	logFCc	logCPMd	PValuee	FDRf
ENSSSCG00000010892	KCNT2	AEMK02000698.1	2096382	2436109	339728	-	protein_coding	potassium sodium-activated channel subfamily T member 2 [Source:VGNC Symbol;Acc:VGNC:89389]	ENSSSCT00000053314	100519680	-2.60118	4.57465	8.85218e-19	1.21895e-14
ENSSSCG00000016754	AEBP1	18	51046896	51056698	9803	-	protein_coding	AE binding protein 1 [Source:VGNC Symbol;Acc:VGNC:85162]	ENSSSCT00000018236	733628	-1.96147	4.78943	3.08967e-15	2.12724e-11
ENSSSCG00000026453	ACSM5	3	25393174	25422476	29303	-	protein_coding	acyl-CoA synthetase medium chain family member 5 [Source:VGNC Symbol;Acc:VGNC:85036]	ENSSSCT00000027749	100511318	10.1165	4.88074	1.19128e-14	5.46797e-11
ENSSSCG00000015250	ADAMTS15	9	57127442	57152547	25106	+	protein_coding	ADAM metallopeptidase with thrombospondin type 1 motif 15 [Source:VGNC Symbol;Acc:VGNC:85077]	ENSSSCT00000016619	100518325	-1.08783	4.90596	1.24045e-09	4.27026e-06
ENSSSCG00000000519	GLIPR1	5	38767111	38815616	48506	+	protein_coding	GLI pathosis related 1 [Source:VGNC Symbol;Acc:VGNC:98020]	ENSSSCT00000041475	100523551	1.77871	2.60583	3.2388e-09	8.91966e-06
ENSSSCG00000035952	TGFB1I1	3	17090071	17099020	8950	-	protein_coding	transforming growth factor beta 1 induced transcript 1 [Source:VGNC Symbol;Acc:VGNC:93929]	ENSSSCT00000051990	100623028	-1.08542	5.291	6.03115e-09	1.23794e-05
ENSSSCG00000031661		5	14720118	14755815	35698	-	protein_coding	chromosome 5 C12orf75 homolog [Source:VGNC Symbol;Acc:VGNC:86048]	ENSSSCT00000078546	102162677	1.67795	4.42622	6.2931e-09	1.23794e-05
ENSSSCG00000013393	SPON1	2	44967984	45299677	331694	-	protein_coding	spondin 1 [Source:VGNC Symbol;Acc:VGNC:93415]	ENSSSCT00000014630	100516954	-1.26652	7.01992	2.09301e-08	3.60259e-05
ENSSSCG00000018063	16S rRNA	MT	2274	3844	1571	+	Mt_rRNA	product=16S ribosomal RNA	ENSSSCT00000019658	NA	1.92517	9.63896	6.62176e-08	0.000101313
ENSSSCG00000017012	SLIT3	16	54553933	55220310	666378	+	protein_coding	slit guidance ligand 3 [Source:VGNC Symbol;Acc:VGNC:93205]	ENSSSCT00000018524	100513444	-1.69062	4.18786	8.31383e-08	0.000114481
ENSSSCG00000005006	RPL36AL	1	179476639	179479148	2510	-	protein_coding	ribosomal protein L36a like [Source:NCBI gene (formerly Entrezgene);Acc:396952]	ENSSSCT00000005522	396952	1.5186	3.33076	9.28773e-08	0.000116266
ENSSSCG00000020845	CDH9	16	13944234	14076119	131886	-	protein_coding	cadherin 9 [Source:VGNC Symbol;Acc:VGNC:86488]	ENSSSCT00000028848	100626823	-2.84148	1.89522	1.30954e-07	0.000150269
ENSSSCG00000022842		3	64878846	64880270	1425	-	protein_coding	NA	ENSSSCT00000024482	NA	3.03725	1.51284	2.15943e-07	0.000216474
ENSSSCG00000044841		1	54629462	54633653	4192	-	lncRNA	NA	ENSSSCT00000086255	NA	1.17336	3.78329	2.20089e-07	0.000216474
ENSSSCG00000051689		7	20846244	20857940	11697	-	protein_coding	NA	ENSSSCT00000068559	NA	-1.05799	4.53221	2.91257e-07	0.00025172
ENSSSCG00000017737	RNF135	12	42790187	42808919	18733	-	protein_coding	ring finger protein 135 [Source:HGNC Symbol;Acc:HGNC:21158]	ENSSSCT00000019304	100522211	1.3659	5.31652	3.06001e-07	0.00025172
ENSSSCG00000012680	GPC3	X	109536495	109973607	437113	-	protein_coding	glypican 3 [Source:VGNC Symbol;Acc:VGNC:88580]	ENSSSCT00000033241	100516171	-1.08542	4.29115	3.27422e-07	0.00025172
ENSSSCG00000013278	NTRK2	10	30033379	30429882	396504	-	protein_coding	neurotrophic receptor tyrosine kinase 2 [Source:VGNC Symbol;Acc:VGNC:96455]	ENSSSCT00000054821	100519209	-1.22681	3.48676	3.29045e-07	0.00025172
ENSSSCG00000012576	CHRDL1	X	90703422	90827210	123789	-	protein_coding	chordin like 1 [Source:VGNC Symbol;Acc:VGNC:86662]	ENSSSCT00000035618	100521058	-1.37189	4.1359	3.48037e-07	0.000252235
ENSSSCG00000036135	COL1A1	12	26379090	26397003	17914	-	protein_coding	collagen type I alpha 1 chain [Source:VGNC Symbol;Acc:VGNC:86870]	ENSSSCT00000073214	100738123	-1.82024	10.2159	4.34438e-07	0.00028889
ENSSSCG00000027013	CYP4F8	2	61889495	61917929	28435	-	protein_coding	cytochrome P450 family 4 subfamily F member 8 [Source:HGNC Symbol;Acc:HGNC:2648]	ENSSSCT00000030903	110255237	2.56359	4.19758	4.40573e-07	0.00028889
ENSSSCG00000025858	ELN	3	11214073	11244897	30825	+	protein_coding	elastin [Source:VGNC Symbol;Acc:VGNC:87655]	ENSSSCT00000040134	100628118	-1.04285	6.02552	4.67727e-07	0.000292755
ENSSSCG00000002385	TGFB3	7	99133511	99162232	28722	-	protein_coding	transforming growth factor beta 3 [Source:VGNC Symbol;Acc:VGNC:98367]	ENSSSCT00000035269	397400	-1.02421	4.58551	5.21594e-07	0.000312276
ENSSSCG00000001582	MDGA1	7	33210157	33269130	58974	-	protein_coding	MAM domain containing glycosylphosphatidylinositol anchor 1 [Source:VGNC Symbol;Acc:VGNC:90091]	ENSSSCT00000001762	397529	-1.18819	2.92034	7.29772e-07	0.000418707
ENSSSCG00000013263	CREB3L1	2	16186210	16220937	34728	-	protein_coding	cAMP responsive element binding protein 3 like 1 [Source:VGNC Symbol;Acc:VGNC:86980]	ENSSSCT00000086135	100516663	-1.31464	3.94167	8.22058e-07	0.00045279
ENSSSCG00000000194		5	15153106	15270122	117017	+	protein_coding	NA	ENSSSCT00000012196	100127131	1.12279	4.9721	9.75303e-07	0.000516535
ENSSSCG00000006958		4	1133398	1188149	54752	+	protein_coding	DNA topoisomerase I mitochondrial [Source:VGNC Symbol;Acc:VGNC:94309]	ENSSSCT00000029650	100628093	1.94564	3.64174	1.22351e-06	0.000623988
ENSSSCG00000032151	CPZ	8	2620768	2642524	21757	-	protein_coding	carboxypeptidase Z [Source:VGNC Symbol;Acc:VGNC:86970]	ENSSSCT00000086749	110262047	-3.14579	-0.720893	1.31018e-06	0.000644328
ENSSSCG00000012234	SRPX	X	34075577	34198467	122891	-	protein_coding	sushi repeat containing protein X-linked [Source:HGNC Symbol;Acc:HGNC:11309]	ENSSSCT00000036512	100156108	-1.23414	3.76215	1.37163e-06	0.000651289
ENSSSCG00000015326	COL1A2	9	74173931	74210398	36468	+	protein_coding	collagen type I alpha 2 chain [Source:VGNC Symbol;Acc:VGNC:86871]	ENSSSCT00000016699	100626716	-1.39657	9.55176	2.48718e-06	0.00114161
ENSSSCG00000013401	DKK3	2	47385191	47446538	61348	+	protein_coding	dickkopf WNT signaling pathway inhibitor 3 [Source:VGNC Symbol;Acc:VGNC:87323]	ENSSSCT00000085402	664653	-1.43275	5.18274	3.33666e-06	0.00146465
ENSSSCG00000016668	PDE1C	18	40820644	41409087	588444	+	protein_coding	phosphodiesterase 1C [Source:VGNC Symbol;Acc:VGNC:91250]	ENSSSCT00000071200	102161696	-0.937102	3.63758	3.4037e-06	0.00146465
ENSSSCG00000005751	COL5A1	1	273971971	274085426	113456	+	protein_coding	collagen type V alpha 1 chain [Source:VGNC Symbol;Acc:VGNC:86877]	ENSSSCT00000006323	397533	-1.09319	8.9235	3.63724e-06	0.00151772
ENSSSCG00000007358	EMILIN3	17	44008021	44014677	6657	-	protein_coding	elastin microfibril interfacer 3 [Source:VGNC Symbol;Acc:VGNC:95748]	ENSSSCT00000008050	100519117	-1.07545	3.18345	4.64316e-06	0.00184491
ENSSSCG00000006172	PI15	4	61114497	61142811	28315	-	protein_coding	peptidase inhibitor 15 [Source:VGNC Symbol;Acc:VGNC:98188]	ENSSSCT00000006766	100158209	-1.33733	3.60811	4.68931e-06	0.00184491
ENSSSCG00000008237	RETSAT	3	59399688	59416685	16998	+	protein_coding	retinol saturase [Source:VGNC Symbol;Acc:VGNC:92225]	ENSSSCT00000009020	100519138	1.0498	6.55447	5.08336e-06	0.00194439
ENSSSCG00000031361	CELSR1	5	2980069	3204803	224735	+	protein_coding	cadherin EGF LAG seven-pass G-type receptor 1 [Source:HGNC Symbol;Acc:HGNC:1850]	ENSSSCT00000051051	102159820	-1.0413	5.44427	5.54905e-06	0.00199776
ENSSSCG00000009293		11	2806674	3047354	240681	-	protein_coding	NA	ENSSSCT00000055071	100522756	-0.8015	4.20117	5.5509e-06	0.00199776
ENSSSCG00000035007	RPL17-C18orf32	1	99043219	99048410	5192	-	protein_coding	ribosomal protein L17 [Source:NCBI gene (formerly Entrezgene);Acc:100625001]	ENSSSCT00000049638	100625001	0.955761	7.24422	5.65815e-06	0.00199776
ENSSSCG00000034192	GNAO1	6	29416708	29592516	175809	-	protein_coding	G protein subunit alpha o1 [Source:VGNC Symbol;Acc:VGNC:88525]	ENSSSCT00000042429	100516976	-0.796298	6.43751	6.07738e-06	0.00209214
ENSSSCG00000014232	LOX	2	125593116	125607594	14479	-	protein_coding	lysyl oxidase [Source:VGNC Symbol;Acc:VGNC:99785]	ENSSSCT00000015550	100525278	-0.825118	4.98591	6.71623e-06	0.00220723
ENSSSCG00000000681	P3H3	5	63871508	63884835	13328	-	protein_coding	prolyl 3-hydroxylase 3 [Source:VGNC Symbol;Acc:VGNC:91131]	ENSSSCT00000000742	100156539	-0.953304	4.07564	6.8982e-06	0.00220723
ENSSSCG00000007642		3	7861014	7876641	15628	+	protein_coding	alpha-2-glycoprotein 1, zinc-binding [Source:VGNC Symbol;Acc:VGNC:85710]	ENSSSCT00000050499	100519648	1.91657	2.04373	6.9103e-06	0.00220723
ENSSSCG00000029866	CCDC112	2	119444091	119474790	30700	-	protein_coding	coiled-coil domain containing 112 [Source:VGNC Symbol;Acc:VGNC:86246]	ENSSSCT00000023333	100520234	1.46238	4.30351	7.05289e-06	0.00220723
ENSSSCG00000000917	KERA	5	91796324	91802475	6152	+	protein_coding	keratocan [Source:VGNC Symbol;Acc:VGNC:89420]	ENSSSCT00000001001	100157843	-2.58182	0.544912	7.33031e-06	0.00224307
ENSSSCG00000038326		16	17903466	17903768	303	+	protein_coding	NA	ENSSSCT00000065175	NA	-1.32305	2.36962	7.97576e-06	0.00238752
ENSSSCG00000036307	OAF	9	47345142	47362998	17857	+	protein_coding	out at first homolog [Source:VGNC Symbol;Acc:VGNC:91005]	ENSSSCT00000055614	100522940	-1.05249	3.77993	8.52228e-06	0.00243198
ENSSSCG00000038836		12	56826523	56916759	90237	+	lncRNA	NA	ENSSSCT00000086519	NA	2.18331	3.18545	8.54567e-06	0.00243198
ENSSSCG00000017372	MPP3	12	19296513	19323709	27197	+	protein_coding	membrane palmitoylated protein 3 [Source:VGNC Symbol;Acc:VGNC:98134]	ENSSSCT00000018911	100512807	-1.18082	3.28851	8.65411e-06	0.00243198
ENSSSCG00000016521	DGKI	18	11705113	12178947	473835	+	protein_coding	diacylglycerol kinase iota [Source:VGNC Symbol;Acc:VGNC:87274]	ENSSSCT00000060806	100521167	2.26987	3.04074	9.18366e-06	0.00252918
ENSSSCG00000024043	ADAMTS2	2	79182971	79406873	223903	+	protein_coding	ADAM metallopeptidase with thrombospondin type 1 motif 2 [Source:VGNC Symbol;Acc:VGNC:85081]	ENSSSCT00000022836	100521434	-1.16931	6.01479	1.04176e-05	0.00278561
ENSSSCG00000038071	RASL12	1	163089444	163103446	14003	-	protein_coding	RAS like family 12 [Source:VGNC Symbol;Acc:VGNC:92121]	ENSSSCT00000037233	100155433	-1.01722	5.29815	1.06771e-05	0.00278561
ENSSSCG00000030325	C1QTNF6	5	10601792	10611478	9687	+	protein_coding	C1q and TNF related 6 [Source:VGNC Symbol;Acc:VGNC:85985]	ENSSSCT00000027002	100217379	-1.38858	4.85509	1.07633e-05	0.00278561
ENSSSCG00000021411	HIST1H2BD	7	20821091	20829493	8403	+	protein_coding	histone cluster 1, H2bd [Source:NCBI gene (formerly Entrezgene);Acc:100157327]	ENSSSCT00000025147	100157327	1.5803	2.24095	1.0924e-05	0.00278561
ENSSSCG00000016035	COL5A2	15	93611856	93981110	369255	-	protein_coding	collagen type V alpha 2 chain [Source:VGNC Symbol;Acc:VGNC:95981]	ENSSSCT00000043552	397532	-0.969934	7.4728	1.12161e-05	0.00280809
ENSSSCG00000037835	TRIM7	2	57310540	57323153	12614	+	protein_coding	tripartite motif containing 7 [Source:VGNC Symbol;Acc:VGNC:94430]	ENSSSCT00000041143	100626745	1.99537	1.37105	1.33812e-05	0.00329035
ENSSSCG00000025187	TMEM126A	9	19576295	19585277	8983	+	protein_coding	transmembrane protein 126A [Source:NCBI gene (formerly Entrezgene);Acc:100627094]	ENSSSCT00000059221	100627094	0.768469	4.68665	1.36551e-05	0.00329879
ENSSSCG00000004205	ARHGAP18	1	33527734	33717977	190244	+	protein_coding	Rho GTPase activating protein 18 [Source:VGNC Symbol;Acc:VGNC:85460]	ENSSSCT00000004647	100525547	0.707168	5.00776	1.41974e-05	0.00337066
ENSSSCG00000031855		AEMK02000574.1	21402	39516	18115	+	protein_coding	NA	ENSSSCT00000037140	110258135	-2.82392	2.84094	1.49663e-05	0.00349298
ENSSSCG00000003101	HIF3A	6	52342909	52376339	33431	+	protein_coding	hypoxia inducible factor 3 subunit alpha [Source:VGNC Symbol;Acc:VGNC:88881]	ENSSSCT00000003440	100621574	-0.776019	4.6632	1.58938e-05	0.00364763
ENSSSCG00000037066	GADD45A	6	144940702	144944249	3548	-	protein_coding	growth arrest and DNA damage inducible alpha [Source:VGNC Symbol;Acc:VGNC:88316]	ENSSSCT00000046791	733669	0.999588	5.10572	1.62943e-05	0.00367825
ENSSSCG00000038475		6	128005555	128029472	23918	+	protein_coding	NA	ENSSSCT00000053793	100157017	1.60938	2.79786	1.65697e-05	0.00368008
ENSSSCG00000028022	COL6A2	AEMK02000328.1	596476	630178	33703	-	protein_coding	collagen type VI alpha 2 chain [Source:HGNC Symbol;Acc:HGNC:2212]	ENSSSCT00000023788	NA	-0.867013	8.3215	1.86566e-05	0.00407779
ENSSSCG00000011519	GXYLT2	13	54205582	54302234	96653	+	protein_coding	glucoside xylosyltransferase 2 [Source:VGNC Symbol;Acc:VGNC:88757]	ENSSSCT00000012607	100511227	-0.814679	4.98107	2.05769e-05	0.00442725
ENSSSCG00000001479	HMGCLL1	7	25596593	25794944	198352	+	protein_coding	3-hydroxymethyl-3-methylglutaryl-CoA lyase like 1 [Source:VGNC Symbol;Acc:VGNC:88905]	ENSSSCT00000001650	100627473	-1.64438	2.08177	2.18561e-05	0.00463014
ENSSSCG00000033414		7	24723471	24759546	36076	-	protein_coding	NA	ENSSSCT00000080762	102158214	-8.0861	-0.0861945	2.31891e-05	0.0048381
ENSSSCG00000006635	SEMA6C	4	98107391	98122348	14958	+	protein_coding	semaphorin 6C [Source:VGNC Symbol;Acc:VGNC:92710]	ENSSSCT00000042710	100153477	-0.693418	5.30828	2.53645e-05	0.00521296
ENSSSCG00000033843	ETFRF1	5	48549465	48555482	6018	-	protein_coding	electron transfer flavoprotein regulatory factor 1 [Source:VGNC Symbol;Acc:VGNC:87804]	ENSSSCT00000059826	100517943	0.907565	4.54193	2.80367e-05	0.00567434
ENSSSCG00000033512	C1QB	6	80601665	80607471	5807	+	protein_coding	complement C1q B chain [Source:VGNC Symbol;Acc:VGNC:85977]	ENSSSCT00000084461	100518846	-0.890544	5.59488	2.84335e-05	0.00567434
ENSSSCG00000002013	DHRS4	7	75242121	75255600	13480	-	protein_coding	dehydrogenase/reductase (SDR family) member 4 [Source:NCBI gene (formerly Entrezgene);Acc:397082]	ENSSSCT00000043526	397082	1.19879	7.87297	2.96492e-05	0.00583241
ENSSSCG00000011915	GRAMD1C	13	145997738	146105696	107959	-	protein_coding	GRAM domain containing 1C [Source:VGNC Symbol;Acc:VGNC:88657]	ENSSSCT00000013038	100513240	0.86502	4.54514	3.08691e-05	0.00598687
ENSSSCG00000028850	RPL26	12	53548321	53553451	5131	-	protein_coding	ribosomal protein L26 [Source:NCBI gene (formerly Entrezgene);Acc:100627662]	ENSSSCT00000024076	100627662	0.75665	6.3535	4.06669e-05	0.00753682
ENSSSCG00000005199	GLDC	1	215608849	215715061	106213	+	protein_coding	glycine decarboxylase [Source:VGNC Symbol;Acc:VGNC:88478]	ENSSSCT00000005731	100155425	1.87662	0.776372	4.07332e-05	0.00753682
ENSSSCG00000015917	XIRP2	15	73433932	73741041	307110	+	protein_coding	xin actin binding repeat containing 2 [Source:HGNC Symbol;Acc:HGNC:14303]	ENSSSCT00000033112	397689	1.05463	8.28197	4.08749e-05	0.00753682
ENSSSCG00000038643	KLF11	3	126418996	126429904	10909	-	protein_coding	Kruppel like factor 11 [Source:VGNC Symbol;Acc:VGNC:89491]	ENSSSCT00000063352	100174954	1.48283	4.36608	4.10502e-05	0.00753682
ENSSSCG00000038842	PCDH9	11	38524034	39454240	930207	-	protein_coding	protocadherin 9 [Source:VGNC Symbol;Acc:VGNC:91217]	ENSSSCT00000041438	106505308	-1.06583	2.80296	4.16491e-05	0.00754615
ENSSSCG00000040824	CNTN2	9	65737719	65776308	38590	+	protein_coding	contactin 2 [Source:HGNC Symbol;Acc:HGNC:2172]	ENSSSCT00000045904	110255467	-3.07227	1.39881	4.73337e-05	0.00846473
ENSSSCG00000000293		5	19586746	19610362	23617	-	protein_coding	integrin subunit alpha 5 [Source:VGNC Symbol;Acc:VGNC:89236]	ENSSSCT00000000314	100155091	-0.786628	8.82866	4.88993e-05	0.00863262
ENSSSCG00000051274		7	121656237	121691190	34954	+	lncRNA	NA	ENSSSCT00000046651	NA	-0.941725	6.69559	5.23639e-05	0.00912723
ENSSSCG00000034220		AEMK02000576.1	592	14339	13748	+	protein_coding	NA	ENSSSCT00000054485	110258440	3.36825	-0.194803	6.00989e-05	0.0103136
ENSSSCG00000034551	SCX	4	501172	502994	1823	-	protein_coding	scleraxis bHLH transcription factor [Source:VGNC Symbol;Acc:VGNC:92652]	ENSSSCT00000043891	110260416	1.7707	0.856701	6.08156e-05	0.0103136
ENSSSCG00000004441		1	81934679	82063005	128327	+	protein_coding	dermatan sulfate epimerase [Source:VGNC Symbol;Acc:VGNC:103084]	ENSSSCT00000042745	100625171	-0.763402	3.65076	6.20767e-05	0.0103136
ENSSSCG00000043665		11	71700085	71998217	298133	+	lncRNA	NA	ENSSSCT00000076910	NA	-3.14812	0.521992	6.21663e-05	0.0103136
ENSSSCG00000003042		6	50000219	50009592	9374	-	protein_coding	NA	ENSSSCT00000049365	100518254	0.783864	5.18951	7.09671e-05	0.0115571
ENSSSCG00000022788	PPA2	8	116249569	116334013	84445	+	protein_coding	inorganic pyrophosphatase 2 [Source:VGNC Symbol;Acc:VGNC:98208]	ENSSSCT00000025642	100521105	0.708025	4.82641	7.13403e-05	0.0115571
ENSSSCG00000022933	EFR3B	3	113670752	113758943	88192	-	protein_coding	EFR3 homolog B [Source:VGNC Symbol;Acc:VGNC:87580]	ENSSSCT00000070587	100621843	-0.902015	6.28876	7.22111e-05	0.0115622
ENSSSCG00000039244	PHYH	10	48404293	48423978	19686	+	protein_coding	phytanoyl-CoA 2-hydroxylase [Source:VGNC Symbol;Acc:VGNC:96483]	ENSSSCT00000049800	100134962	0.806796	7.72662	7.72211e-05	0.0122222
ENSSSCG00000016403	VIPR2	18	396263	518102	121840	+	protein_coding	vasoactive intestinal peptide receptor 2 [Source:VGNC Symbol;Acc:VGNC:94828]	ENSSSCT00000059584	100499553	2.37924	2.19156	7.9005e-05	0.0122264
ENSSSCG00000031280	MRPL57	11	1321085	1321828	744	+	protein_coding	mitochondrial ribosomal protein L57 [Source:VGNC Symbol;Acc:VGNC:90378]	ENSSSCT00000046512	110255790	1.33781	3.02862	7.95253e-05	0.0122264
ENSSSCG00000017548	NGFR	12	25699427	25720357	20931	+	protein_coding	nerve growth factor receptor [Source:VGNC Symbol;Acc:VGNC:90733]	ENSSSCT00000019102	100525607	-1.58146	1.1289	8.08461e-05	0.0122264
ENSSSCG00000012832		X	486402	513947	27546	-	pseudogene	NA	ENSSSCT00000014027	100519997	-0.892122	6.6393	8.08859e-05	0.0122264
ENSSSCG00000016034	COL3A1	15	93556912	93615815	58904	+	protein_coding	collagen type III alpha 1 chain [Source:VGNC Symbol;Acc:VGNC:95979]	ENSSSCT00000056782	100152001	-1.34654	11.1329	8.16867e-05	0.0122264
ENSSSCG00000016215		15	121151561	121311865	160305	+	protein_coding	NA	ENSSSCT00000091074	100158003	2.89052	2.08368	8.42468e-05	0.0123952
ENSSSCG00000006243	PENK	4	75525555	75561444	35890	+	protein_coding	proenkephalin [Source:VGNC Symbol;Acc:VGNC:91312]	ENSSSCT00000006841	100152093	-3.28158	0.735167	8.46153e-05	0.0123952
ENSSSCG00000009561	ATP4B	11	78780013	78785116	5104	-	protein_coding	ATPase H+/K+ transporting subunit beta [Source:VGNC Symbol;Acc:VGNC:85655]	ENSSSCT00000010481	397131	0.977982	3.70158	9.1842e-05	0.0133123
ENSSSCG00000013614	CNN1	2	70182925	70197384	14460	+	protein_coding	calponin 1 [Source:VGNC Symbol;Acc:VGNC:86825]	ENSSSCT00000042258	396911	-1.01699	4.2475	9.63795e-05	0.0138244
ENSSSCG00000002306	GALNT16	7	92929069	93041442	112374	+	protein_coding	polypeptide N-acetylgalactosaminyltransferase 16 [Source:VGNC Symbol;Acc:VGNC:88332]	ENSSSCT00000002568	100513992	-1.06011	3.84904	0.000100911	0.0143251
ENSSSCG00000035729	MYOZ3	2	151635672	151654563	18892	+	protein_coding	myozenin 3 [Source:VGNC Symbol;Acc:VGNC:90544]	ENSSSCT00000054173	733664	-1.77326	1.28367	0.000104499	0.0146832
ENSSSCG00000037775		AEMK02000452.1	3583001	3841357	258357	-	protein_coding	NA	ENSSSCT00000037161	NA	-0.894547	4.0875	0.000109527	0.0152342
ENSSSCG00000027270		1	187484193	187504099	19907	-	protein_coding	NA	ENSSSCT00000026365	NA	0.642522	4.69895	0.000114659	0.0156489
ENSSSCG00000007872	XYLT1	3	27158874	27492892	334019	-	protein_coding	xylosyltransferase 1 [Source:VGNC Symbol;Acc:VGNC:95015]	ENSSSCT00000008627	100514160	-0.673436	4.85054	0.00011583	0.0156489
ENSSSCG00000010604	SH3PXD2A	14	114519904	114777238	257335	-	protein_coding	SH3 and PX domains 2A [Source:VGNC Symbol;Acc:VGNC:92829]	ENSSSCT00000047287	100153803	-0.591059	6.80944	0.00011648	0.0156489
ENSSSCG00000042541		4	130215553	130297871	82319	-	lncRNA	NA	ENSSSCT00000083243	NA	1.33862	2.00763	0.000118384	0.0156489
ENSSSCG00000013773	ADGRL1	2	64997159	65044331	47173	+	protein_coding	adhesion G protein-coupled receptor L1 [Source:VGNC Symbol;Acc:VGNC:85135]	ENSSSCT00000053432	100514215	-0.679978	4.61652	0.000119248	0.0156489
ENSSSCG00000016128	EEF1B2	15	109451514	109455531	4018	+	protein_coding	eukaryotic translation elongation factor 1 beta 2 [Source:NCBI gene (formerly Entrezgene);Acc:100154920]	ENSSSCT00000072840	100154920	0.739743	6.53624	0.000119404	0.0156489
ENSSSCG00000007170	CPXM1	17	32845254	32852063	6810	+	protein_coding	carboxypeptidase X, M14 family member 1 [Source:VGNC Symbol;Acc:VGNC:95659]	ENSSSCT00000007843	100512144	-1.60144	2.93718	0.000123112	0.0156489
ENSSSCG00000017164		12	3254493	3300835	46343	+	protein_coding	TIMP metallopeptidase inhibitor 2 [Source:VGNC Symbol;Acc:VGNC:93995]	ENSSSCT00000066635	396988	-0.881128	7.79505	0.000123581	0.0156489
ENSSSCG00000009278	FGF9	11	1554763	1582408	27646	+	protein_coding	fibroblast growth factor 9 [Source:NCBI gene (formerly Entrezgene);Acc:396717]	ENSSSCT00000074717	396717	1.33419	2.31232	0.000123696	0.0156489
ENSSSCG00000021880	MXRA8	6	63630937	63635457	4521	-	protein_coding	matrix remodeling associated 8 [Source:VGNC Symbol;Acc:VGNC:90494]	ENSSSCT00000056967	100621355	-0.658241	5.28589	0.000124092	0.0156489
ENSSSCG00000007927	PPL	3	37460502	37511876	51375	+	protein_coding	periplakin [Source:VGNC Symbol;Acc:VGNC:91702]	ENSSSCT00000008688	100512773	-0.785489	3.4739	0.000125009	0.0156489
ENSSSCG00000018061	12S rRNA	MT	1246	2205	960	+	Mt_rRNA	product=12S ribosomal RNA	ENSSSCT00000019656	NA	1.07786	8.91632	0.000129614	0.0160791
ENSSSCG00000006463	PEAR1	4	93177143	93205156	28014	-	protein_coding	platelet endothelial aggregation receptor 1 [Source:VGNC Symbol;Acc:VGNC:91302]	ENSSSCT00000007080	100156908	-0.700012	6.94251	0.000131633	0.0161837
ENSSSCG00000016998	NPM1	16	52765296	52781740	16445	-	protein_coding	nucleophosmin 1 [Source:HGNC Symbol;Acc:HGNC:7910]	ENSSSCT00000028813	100525313	0.674862	5.98746	0.000133095	0.0162187
ENSSSCG00000016397	NEB	15	546233	766131	219899	+	protein_coding	nebulin [Source:VGNC Symbol;Acc:VGNC:96437]	ENSSSCT00000017854	100515976	1.99662	8.4657	0.000140428	0.0169622
ENSSSCG00000006061		4	35767242	35927620	160379	+	protein_coding	zinc finger protein 706 [Source:VGNC Symbol;Acc:VGNC:98908]	ENSSSCT00000072688	100521722	0.597609	6.27702	0.000142531	0.0170666
ENSSSCG00000047567		5	85960889	85989024	28136	+	lncRNA	NA	ENSSSCT00000090894	NA	2.19072	1.0892	0.000146425	0.0173817
ENSSSCG00000012347	ALAS2	X	47871521	47896003	24483	-	protein_coding	5'-aminolevulinate synthase 2 [Source:VGNC Symbol;Acc:VGNC:85235]	ENSSSCT00000013502	100518817	-1.81576	2.91987	0.000152164	0.017886
ENSSSCG00000050320		1	238232857	238333029	100173	-	protein_coding	NA	ENSSSCT00000005889	100520533	0.957568	3.786	0.000153271	0.017886
ENSSSCG00000002795	CDH11	6	25783595	25933634	150040	-	protein_coding	cadherin 11 [Source:VGNC Symbol;Acc:VGNC:86475]	ENSSSCT00000033754	100525579	-0.649322	4.02502	0.000158374	0.0183261
ENSSSCG00000009489	GPC6	11	62438652	63560903	1122252	+	protein_coding	glypican 6 [Source:HGNC Symbol;Acc:HGNC:4454]	ENSSSCT00000042773	102159116	-1.14104	3.33365	0.000161349	0.0185148
ENSSSCG00000009119	LARP7	8	110069829	110089708	19880	-	pseudogene	La ribonucleoprotein 7, transcriptional regulator [Source:NCBI gene (formerly Entrezgene);Acc:100511273]	ENSSSCT00000009986	100511273	0.993725	4.38167	0.000162998	0.0185494
ENSSSCG00000033299	FLNA	X	124890142	124917171	27030	+	protein_coding	filamin A [Source:VGNC Symbol;Acc:VGNC:88155]	ENSSSCT00000056696	733585	-1.00437	9.72426	0.000169132	0.0190215
ENSSSCG00000045477		14	7360035	7371718	11684	-	lncRNA	NA	ENSSSCT00000090395	NA	0.922415	3.93111	0.000169909	0.0190215
ENSSSCG00000037697	MGP	5	57665248	57669764	4517	+	protein_coding	matrix Gla protein [Source:VGNC Symbol;Acc:VGNC:90201]	ENSSSCT00000089925	397206	-0.679093	6.72772	0.000174651	0.0193947
ENSSSCG00000008973	NAAA	8	71573783	71603338	29556	-	protein_coding	N-acylethanolamine acid amidase [Source:VGNC Symbol;Acc:VGNC:90556]	ENSSSCT00000009828	100521735	0.628386	4.81429	0.000177613	0.0195659
ENSSSCG00000038956	HEYL	6	95442661	95459575	16915	-	protein_coding	hes related family bHLH transcription factor with YRPW motif like [Source:VGNC Symbol;Acc:VGNC:88865]	ENSSSCT00000041089	100518256	-0.699118	5.46398	0.000187511	0.0204923
ENSSSCG00000008404	MTIF2	3	85947635	85988863	41229	+	protein_coding	mitochondrial translational initiation factor 2 [Source:VGNC Symbol;Acc:VGNC:90453]	ENSSSCT00000058866	100627723	0.749685	4.79245	0.000189924	0.0205926
ENSSSCG00000034441	MRGPRF	2	4123829	4132938	9110	+	protein_coding	MAS related GPR family member F [Source:VGNC Symbol;Acc:VGNC:100172]	ENSSSCT00000055910	110259229	-1.272	2.94895	0.000201487	0.02167
ENSSSCG00000024260	RPL11	6	81522726	81530459	7734	+	protein_coding	ribosomal protein L11 [Source:VGNC Symbol;Acc:VGNC:98603]	ENSSSCT00000088005	414422	0.743684	7.43191	0.000203113	0.02167
ENSSSCG00000009146	RPL34	8	113467780	113471980	4201	-	protein_coding	ribosomal protein L34 [Source:VGNC Symbol;Acc:VGNC:98957]	ENSSSCT00000010015	100517840	0.791651	6.24348	0.000205911	0.02167
ENSSSCG00000043044		1	168421179	168427028	5850	-	pseudogene	NA	ENSSSCT00000079525	NA	1.78589	0.913397	0.000206156	0.02167
ENSSSCG00000036201	NPR3	16	18842039	18929813	87775	+	protein_coding	natriuretic peptide receptor 3 [Source:VGNC Symbol;Acc:VGNC:90858]	ENSSSCT00000064963	100626363	0.825005	6.43181	0.000211856	0.0219874
ENSSSCG00000016574	KCP	18	19711112	19741637	30526	+	protein_coding	kielin cysteine rich BMP regulator [Source:VGNC Symbol;Acc:VGNC:89392]	ENSSSCT00000018044	100517738	-1.44914	3.18192	0.000212369	0.0219874
ENSSSCG00000010461	ANKRD1	14	102603777	102612839	9063	-	protein_coding	ankyrin repeat domain 1 [Source:VGNC Symbol;Acc:VGNC:85321]	ENSSSCT00000052592	396959	1.1332	10.8064	0.000215002	0.0220599
ENSSSCG00000017300	MRC2	12	16059778	16119702	59925	-	protein_coding	mannose receptor C type 2 [Source:VGNC Symbol;Acc:VGNC:90341]	ENSSSCT00000018836	100516106	-0.711261	7.46926	0.000217303	0.0220599
ENSSSCG00000009211		8	130527610	130532705	5096	+	protein_coding	NA	ENSSSCT00000010085	NA	0.790351	5.47708	0.000217875	0.0220599
ENSSSCG00000017262	SLC16A6	12	11857954	11875315	17362	+	protein_coding	solute carrier family 16 member 6 [Source:VGNC Symbol;Acc:VGNC:92946]	ENSSSCT00000037879	100739042	1.80051	0.268258	0.000226234	0.0225855
ENSSSCG00000006522	GBA	4	94584196	94609745	25550	+	protein_coding	glucosylceramidase beta [Source:VGNC Symbol;Acc:VGNC:98802]	ENSSSCT00000007143	449572	-0.655614	5.19564	0.000227835	0.0225855
ENSSSCG00000017082	SPARC	16	71357703	71381160	23458	+	protein_coding	secreted protein acidic and cysteine rich [Source:VGNC Symbol;Acc:VGNC:98332]	ENSSSCT00000088328	595124	-0.952143	9.54919	0.000227987	0.0225855
ENSSSCG00000008340	ANTXR1	3	73157752	73398345	240594	-	protein_coding	ANTXR cell adhesion molecule 1 [Source:VGNC Symbol;Acc:VGNC:85364]	ENSSSCT00000075243	100513853	-0.590375	6.34917	0.00023522	0.0231355
ENSSSCG00000012046		13	197985463	197998285	12823	+	protein_coding	NA	ENSSSCT00000063457	100511159	0.816555	4.58479	0.000239423	0.023382
ENSSSCG00000002026	EFS	7	75722181	75731613	9433	+	protein_coding	embryonal Fyn-associated substrate [Source:VGNC Symbol;Acc:VGNC:87581]	ENSSSCT00000079646	100158092	-1.1316	2.89195	0.000245871	0.0238426
ENSSSCG00000017422	FKBP10	12	20872155	20882644	10490	-	protein_coding	FKBP prolyl isomerase 10 [Source:VGNC Symbol;Acc:VGNC:88143]	ENSSSCT00000068513	100511038	-1.04391	4.10214	0.000249022	0.0239792
ENSSSCG00000022506	COL6A1	13	208295240	208313127	17888	+	protein_coding	collagen type VI alpha 1 chain [Source:HGNC Symbol;Acc:HGNC:2211]	ENSSSCT00000073546	100623720	-0.816859	8.59939	0.000257539	0.0245416
ENSSSCG00000011366	SLC25A20	13	31523821	31553286	29466	-	protein_coding	solute carrier family 25 member 20 [Source:VGNC Symbol;Acc:VGNC:92998]	ENSSSCT00000012444	100524459	0.699413	5.04612	0.000258426	0.0245416
ENSSSCG00000013181	SERPING1	2	13324158	13338663	14506	-	protein_coding	serpin family G member 1 [Source:VGNC Symbol;Acc:VGNC:92745]	ENSSSCT00000014401	100144304	-0.697888	6.82785	0.000266462	0.0249455
ENSSSCG00000014075	NSA2	2	83843898	83852212	8315	+	protein_coding	NSA2 ribosome biosis factor [Source:VGNC Symbol;Acc:VGNC:100315]	ENSSSCT00000087948	100517810	0.87943	5.07976	0.000266892	0.0249455
ENSSSCG00000033680		4	5027982	5049519	21538	-	lncRNA	NA	ENSSSCT00000083508	NA	3.0256	-0.39284	0.000268454	0.0249455
ENSSSCG00000007100	SLC24A3	17	27270214	27780529	510316	+	protein_coding	solute carrier family 24 member 3 [Source:VGNC Symbol;Acc:VGNC:95501]	ENSSSCT00000007772	100625032	-1.53339	1.39067	0.000271008	0.0249455
ENSSSCG00000002449	NDUFB1	7	113652769	113659612	6844	-	protein_coding	NADH:ubiquinone oxidoreductase subunit B1 [Source:HGNC Symbol;Acc:HGNC:7695]	ENSSSCT00000002719	NA	0.860472	5.43887	0.000271738	0.0249455
ENSSSCG00000003603	COL16A1	6	88177831	88242747	64917	-	protein_coding	collagen type XVI alpha 1 chain [Source:VGNC Symbol;Acc:VGNC:86867]	ENSSSCT00000065960	100737666	-0.953652	5.0964	0.000275209	0.0250969
ENSSSCG00000031450	MLYCD	6	4681664	4698661	16998	-	protein_coding	malonyl-CoA decarboxylase [Source:VGNC Symbol;Acc:VGNC:98129]	ENSSSCT00000060999	497060	1.15342	5.08339	0.000278161	0.0251992
ENSSSCG00000032166		12	6240291	6247344	7054	+	protein_coding	ATP synthase peripheral stalk subunit d [Source:NCBI gene (formerly Entrezgene);Acc:100512624]	ENSSSCT00000049240	100512624	0.734412	7.27062	0.000288723	0.0259851
ENSSSCG00000016605	LMOD2	18	23803661	23812481	8821	-	protein_coding	leiomodin 2 [Source:VGNC Symbol;Acc:VGNC:89768]	ENSSSCT00000018078	100525195	0.783504	9.10856	0.000306337	0.0273913
ENSSSCG00000013078		2	9761232	9795843	34612	-	protein_coding	myelin regulatory factor [Source:VGNC Symbol;Acc:VGNC:90546]	ENSSSCT00000014296	100520659	-1.6179	0.941987	0.000310366	0.0274693
ENSSSCG00000002669	CRISPLD2	6	3881725	3944580	62856	-	protein_coding	cysteine rich secretory protein LCCL domain containing 2 [Source:VGNC Symbol;Acc:VGNC:96958]	ENSSSCT00000034968	100625354	-0.869973	6.11242	0.000311199	0.0274693
ENSSSCG00000045433		AEMK02000359.1	12971	19074	6104	-	lncRNA	NA	ENSSSCT00000079890	NA	-2.37082	-0.156328	0.000315764	0.0276947
ENSSSCG00000032111	RPL7	4	62602431	62605892	3462	+	protein_coding	ribosomal protein L7 [Source:VGNC Symbol;Acc:VGNC:98850]	ENSSSCT00000052920	414418	0.750976	7.63492	0.000323259	0.0279108
ENSSSCG00000006002	CCN3	4	19505700	19514797	9098	-	protein_coding	cellular communication network factor 3 [Source:VGNC Symbol;Acc:VGNC:96575]	ENSSSCT00000006586	100154395	-1.09652	4.02937	0.000325208	0.0279108
ENSSSCG00000038429		10	66433252	66436882	3631	-	lncRNA	NA	ENSSSCT00000070569	NA	0.747708	3.80415	0.000325335	0.0279108
ENSSSCG00000015073	TAGLN	9	44560785	44567385	6601	+	protein_coding	transgelin [Source:VGNC Symbol;Acc:VGNC:93730]	ENSSSCT00000055649	397021	-1.03975	6.52937	0.000326335	0.0279108
ENSSSCG00000023903	ATP5ME	8	110604	114908	4305	-	protein_coding	ATP synthase membrane subunit e [Source:VGNC Symbol;Acc:VGNC:85658]	ENSSSCT00000025595	396950	0.766062	4.67222	0.000339034	0.0286877
ENSSSCG00000000660	A2M	5	62438017	62485537	47521	+	protein_coding	alpha-2-macroglobulin [Source:VGNC Symbol;Acc:VGNC:103209]	ENSSSCT00000000716	403166	0.853157	7.15878	0.000339586	0.0286877
ENSSSCG00000024681	TECRL	8	62539797	62645996	106200	-	protein_coding	trans-2,3-enoyl-CoA reductase like [Source:VGNC Symbol;Acc:VGNC:93859]	ENSSSCT00000056009	100621613	0.764521	8.5067	0.000348407	0.0292535
ENSSSCG00000011400	SEMA3B	13	32740802	32749622	8821	+	protein_coding	semaphorin 3B [Source:VGNC Symbol;Acc:VGNC:92694]	ENSSSCT00000049931	100153200	-0.814812	3.51857	0.000352335	0.0294039
ENSSSCG00000007565	TTYH3	3	1826289	1853493	27205	-	protein_coding	tweety family member 3 [Source:VGNC Symbol;Acc:VGNC:94576]	ENSSSCT00000008297	100525332	-0.623369	5.78811	0.000354724	0.029425
ENSSSCG00000026945	LRRC2	13	29478115	29598026	119912	-	protein_coding	leucine rich repeat containing 2 [Source:VGNC Symbol;Acc:VGNC:98079]	ENSSSCT00000047472	100151747	0.841513	8.83663	0.000366456	0.0302162
ENSSSCG00000010799	COG7	3	22740436	22826585	86150	+	protein_coding	component of oligomeric golgi complex 7 [Source:VGNC Symbol;Acc:VGNC:86859]	ENSSSCT00000011815	100627695	-0.669281	4.16259	0.000373643	0.0306254
ENSSSCG00000047974		11	71532463	71700006	167544	-	lncRNA	NA	ENSSSCT00000077288	NA	-3.86122	2.19716	0.000377681	0.0307732
ENSSSCG00000032720	SMPX	X	17889024	17950803	61780	-	protein_coding	small muscle protein X-linked [Source:NCBI gene (formerly Entrezgene);Acc:780438]	ENSSSCT00000064859	780438	0.682411	6.89857	0.000383455	0.0309706
ENSSSCG00000003775	MSH4	6	137410919	137534233	123315	-	protein_coding	Rab geranylgeranyltransferase subunit beta [Source:NCBI gene (formerly Entrezgene);Acc:733698]	ENSSSCT00000023892	c(100627191, 733698)	0.607948	4.11733	0.000384602	0.0309706
ENSSSCG00000002777	HSD11B2	6	28083955	28089672	5718	+	protein_coding	hydroxysteroid 11-beta dehydrogenase 2 [Source:VGNC Symbol;Acc:VGNC:88985]	ENSSSCT00000003075	396948	-1.88567	0.0990253	0.000394232	0.0312102
ENSSSCG00000007817	IL4R	3	19523564	19576544	52981	-	protein_coding	interleukin 4 receptor [Source:VGNC Symbol;Acc:VGNC:89110]	ENSSSCT00000008566	397614	-0.576192	5.57465	0.000395267	0.0312102
ENSSSCG00000033844	CYP1B1	3	102195741	102206750	11010	+	protein_coding	cytochrome P450 family 1 subfamily B member 1 [Source:VGNC Symbol;Acc:VGNC:103345]	ENSSSCT00000052132	100625479	-1.06381	4.09472	0.000395497	0.0312102
ENSSSCG00000015334	PDK4	9	75246002	75260134	14133	-	protein_coding	pyruvate dehydrogenase kinase 4 [Source:VGNC Symbol;Acc:VGNC:91280]	ENSSSCT00000074316	100286778	2.77244	6.37957	0.000397123	0.0312102
ENSSSCG00000025592	TP63	13	127116104	127347075	230972	+	protein_coding	tumor protein p63 [Source:VGNC Symbol;Acc:VGNC:94330]	ENSSSCT00000077139	100625258	1.917	1.07661	0.00039891	0.0312102
ENSSSCG00000016613	AASS	18	24974816	25039196	64381	+	protein_coding	aminoadipate-semialdehyde synthase [Source:VGNC Symbol;Acc:VGNC:84944]	ENSSSCT00000047587	100513962	-1.28612	5.78927	0.000406227	0.0315916
ENSSSCG00000038706	C1QC	6	80592478	80597459	4982	+	protein_coding	complement C1q C chain [Source:VGNC Symbol;Acc:VGNC:85978]	ENSSSCT00000065650	445460	-0.648525	5.80675	0.000409685	0.0315916
ENSSSCG00000037487		12	20013618	20024890	11273	-	protein_coding	NA	ENSSSCT00000063315	100520329	-0.648046	6.16685	0.000410667	0.0315916
ENSSSCG00000009666	EPHX2	14	11216977	11293412	76436	+	protein_coding	epoxide hydrolase 2 [Source:NCBI gene (formerly Entrezgene);Acc:414425]	ENSSSCT00000047293	414425	0.733743	6.03116	0.000421765	0.0322651
ENSSSCG00000004961	ITGA11	1	166173135	166310972	137838	-	protein_coding	integrin subunit alpha 11 [Source:VGNC Symbol;Acc:VGNC:89233]	ENSSSCT00000047593	100520350	-0.750589	4.66238	0.00042691	0.0324782
ENSSSCG00000036505		6	144781500	144918549	137050	+	lncRNA	NA	ENSSSCT00000076188	100270820	-0.612637	5.19857	0.000443958	0.0335896
ENSSSCG00000003604	ADGRB2	6	88256144	88293490	37347	-	protein_coding	adhesion G protein-coupled receptor B2 [Source:VGNC Symbol;Acc:VGNC:85121]	ENSSSCT00000047012	100520965	-1.16864	2.15253	0.000450672	0.0339112
ENSSSCG00000010554	SCD	14	111461560	111478031	16472	+	protein_coding	stearoyl-CoA desaturase [Source:NCBI gene (formerly Entrezgene);Acc:396670]	ENSSSCT00000077474	396670	-1.24804	2.52751	0.000459452	0.034384
ENSSSCG00000010879	KIF26B	10	17711443	18219870	508428	+	protein_coding	kinesin family member 26B [Source:VGNC Symbol;Acc:VGNC:96087]	ENSSSCT00000026658	100516102	-0.698495	7.78792	0.000462665	0.0344373
ENSSSCG00000003569	SLC9A1	6	84372649	84426997	54349	-	protein_coding	solute carrier family 9 member A1 [Source:NCBI gene (formerly Entrezgene);Acc:397458]	ENSSSCT00000003963	397458	-0.551405	6.08888	0.00047118	0.0348525
ENSSSCG00000020842	TAF13	4	110971573	110992019	20447	+	protein_coding	TATA-box binding protein associated factor 13 [Source:VGNC Symbol;Acc:VGNC:93710]	ENSSSCT00000086160	100157095	0.641099	4.7537	0.000473306	0.0348525
ENSSSCG00000000645	GABARAPL1	5	61757488	61767593	10106	-	protein_coding	GABA type A receptor associated protein like 1 [Source:VGNC Symbol;Acc:VGNC:103282]	ENSSSCT00000000696	100462751	0.572032	7.5516	0.000478331	0.0350352
ENSSSCG00000024048	MMRN2	14	87896069	87916342	20274	-	protein_coding	multimerin 2 [Source:VGNC Symbol;Acc:VGNC:90282]	ENSSSCT00000043319	100155963	-0.629091	7.41912	0.000482105	0.0351248
ENSSSCG00000015270	FMOD	9	64062999	64073859	10861	-	protein_coding	fibromodulin [Source:HGNC Symbol;Acc:HGNC:3774]	ENSSSCT00000016639	100526237	-1.16575	4.45207	0.000489271	0.0354593
ENSSSCG00000010447	ACTA2	14	100867733	100886713	18981	-	protein_coding	actin alpha 2, smooth muscle [Source:VGNC Symbol;Acc:VGNC:85038]	ENSSSCT00000011432	733615	-1.39047	6.95231	0.00049668	0.0358077
ENSSSCG00000013667	COL5A3	2	68827562	68869884	42323	-	protein_coding	collagen type V alpha 3 chain [Source:VGNC Symbol;Acc:VGNC:86878]	ENSSSCT00000014931	397531	-0.56349	6.69276	0.000510177	0.0365892
ENSSSCG00000005997	COL14A1	4	18690197	19060783	370587	-	protein_coding	collagen type XIV alpha 1 chain [Source:VGNC Symbol;Acc:VGNC:97936]	ENSSSCT00000071393	100158059	-0.801613	7.76242	0.000521376	0.0371987
ENSSSCG00000051259		13	192071835	192077317	5483	-	lncRNA	NA	ENSSSCT00000070529	NA	-3.48103	-0.347129	0.000527658	0.0374529
ENSSSCG00000050303		6	142256871	142371170	114300	-	lncRNA	NA	ENSSSCT00000091509	NA	1.01971	3.34779	0.000532182	0.0375802
ENSSSCG00000011952	RPL24	13	157411960	157418895	6936	+	protein_coding	ribosomal protein L24 [Source:HGNC Symbol;Acc:HGNC:10325]	ENSSSCT00000037385	100521642	0.786847	6.94779	0.000563622	0.0395103
ENSSSCG00000015271	PRELP	9	64190982	64207006	16025	+	protein_coding	proline and arginine rich end leucine rich repeat protein [Source:VGNC Symbol;Acc:VGNC:91789]	ENSSSCT00000040438	100511032	-0.891278	7.3351	0.000565253	0.0395103
ENSSSCG00000009856	NOS1	14	35113184	35295972	182789	+	protein_coding	nitric oxide synthase 1 [Source:VGNC Symbol;Acc:VGNC:90823]	ENSSSCT00000044611	100520934	-2.39077	-0.175749	0.000572031	0.0397821
ENSSSCG00000004569	LACTB	1	108909690	108924511	14822	-	protein_coding	lactamase beta [Source:VGNC Symbol;Acc:VGNC:89614]	ENSSSCT00000041703	100152773	0.754867	3.74378	0.000575302	0.0398086
ENSSSCG00000030002	C18orf21	6	119719559	119745738	26180	+	protein_coding	chromosome 18 open reading frame 21 [Source:HGNC Symbol;Acc:HGNC:28802]	ENSSSCT00000031519	100621141	0.707572	3.90914	0.00058578	0.0401585
ENSSSCG00000038806	AXL	6	49245673	49277914	32242	+	protein_coding	AXL receptor tyrosine kinase [Source:VGNC Symbol;Acc:VGNC:85709]	ENSSSCT00000046198	100144875	-0.559829	5.95983	0.000586192	0.0401585
ENSSSCG00000016401	KIF1A	15	139610626	139694826	84201	-	protein_coding	kinesin family member 1A [Source:HGNC Symbol;Acc:HGNC:888]	ENSSSCT00000067087	100517246	-1.0077	2.976	0.000609367	0.0415395
ENSSSCG00000007463	PTGIS	17	51153154	51200300	47147	-	protein_coding	prostaglandin I2 synthase [Source:VGNC Symbol;Acc:VGNC:96515]	ENSSSCT00000008167	100126284	-0.654588	5.84034	0.000645258	0.0435258
ENSSSCG00000017343	GFAP	12	18456263	18468898	12636	+	protein_coding	glial fibrillary acidic protein [Source:VGNC Symbol;Acc:VGNC:88419]	ENSSSCT00000018879	396562	-1.6171	1.66017	0.000646297	0.0435258
ENSSSCG00000039662	MRPL51	5	64167200	64168983	1784	+	protein_coding	mitochondrial ribosomal protein L51 [Source:VGNC Symbol;Acc:VGNC:90374]	ENSSSCT00000065434	102160012	0.646125	4.41707	0.000647988	0.0435258
ENSSSCG00000038880	RPL23	12	23279967	23290192	10226	+	protein_coding	ribosomal protein L23 [Source:NCBI gene (formerly Entrezgene);Acc:414398]	ENSSSCT00000051843	414398	0.552037	6.70158	0.000664675	0.0441072
ENSSSCG00000003768	NEXN	6	135318754	135382699	63946	-	protein_coding	nexilin F-actin binding protein [Source:VGNC Symbol;Acc:VGNC:98154]	ENSSSCT00000029114	100510913	0.592142	8.04369	0.000666516	0.0441072
ENSSSCG00000008772	RELL1	8	29118514	29190565	72052	-	protein_coding	RELT like 1 [Source:VGNC Symbol;Acc:VGNC:92206]	ENSSSCT00000009597	100522085	-0.779027	3.77066	0.000668135	0.0441072
ENSSSCG00000027846	RRP15	10	8253821	8303860	50040	+	protein_coding	ribosomal RNA processing 15 homolog [Source:VGNC Symbol;Acc:VGNC:96036]	ENSSSCT00000083731	100622345	0.621322	5.27155	0.000672587	0.0441072
ENSSSCG00000004134	PEX3	1	21750289	21802182	51894	-	protein_coding	peroxisomal biosis factor 3 [Source:VGNC Symbol;Acc:VGNC:91327]	ENSSSCT00000046873	100153726	0.632851	4.12103	0.000672718	0.0441072
ENSSSCG00000004745	RPAP1	1	129838585	129860971	22387	+	protein_coding	RNA polymerase II associated protein 1 [Source:VGNC Symbol;Acc:VGNC:92417]	ENSSSCT00000046153	100152008	-0.523692	5.71352	0.000675862	0.0441072
ENSSSCG00000005650	CERCAM	1	268830049	268847230	17182	+	protein_coding	cerebral endothelial cell adhesion molecule [Source:VGNC Symbol;Acc:VGNC:86585]	ENSSSCT00000006212	100157139	-0.965685	4.66214	0.000682876	0.0443547
ENSSSCG00000006928		4	128894115	128911254	17140	-	protein_coding	LIM domain only 4 [Source:NCBI gene (formerly Entrezgene);Acc:100127155]	ENSSSCT00000042295	100127155	0.597197	7.37256	0.000688256	0.0444618
ENSSSCG00000011076	OTUD1	10	51619680	51621116	1437	-	protein_coding	OTU deubiquitinase 1 [Source:VGNC Symbol;Acc:VGNC:96156]	ENSSSCT00000012122	106504170	1.58471	5.2596	0.000690983	0.0444618
ENSSSCG00000013457	DOT1L	2	76339470	76401966	62497	+	protein_coding	DOT1 like histone lysine methyltransferase [Source:VGNC Symbol;Acc:VGNC:87410]	ENSSSCT00000028307	100738665	-0.570709	5.93766	0.000694849	0.0445026
ENSSSCG00000004012	THBS2	1	855030	882473	27444	+	protein_coding	thrombospondin 2 [Source:VGNC Symbol;Acc:VGNC:93947]	ENSSSCT00000084254	100153940	-0.598088	5.98217	0.000699455	0.0445902
ENSSSCG00000024285	DLG4	12	52550141	52575156	25016	-	protein_coding	discs large MAGUK scaffold protein 4 [Source:VGNC Symbol;Acc:VGNC:87328]	ENSSSCT00000087897	100626077	-0.71742	3.62334	0.000703998	0.044673
ENSSSCG00000004835	MAGEL2	1	142448689	142454697	6009	+	protein_coding	MAGE family member L2 [Source:VGNC Symbol;Acc:VGNC:89954]	ENSSSCT00000005337	100154924	-2.22894	0.139676	0.000710861	0.0449017
ENSSSCG00000029296	FOXC2	6	2552862	2554367	1506	-	protein_coding	forkhead box C2 [Source:VGNC Symbol;Acc:VGNC:88198]	ENSSSCT00000029063	100526107	-1.97038	1.88379	0.000754257	0.0474252
ENSSSCG00000035293		2	1469132	1496442	27311	-	protein_coding	insulin like growth factor 2 [Source:NCBI gene (formerly Entrezgene);Acc:396916]	ENSSSCT00000049151	396916	-1.14655	9.0244	0.000779468	0.0487876
ENSSSCG00000010962	FRMD3	10	31341128	31748352	407225	+	protein_coding	FERM domain containing 3 [Source:VGNC Symbol;Acc:VGNC:96031]	ENSSSCT00000051323	100519727	0.585998	6.55545	0.000797562	0.0496942
ENSSSCG00000006136	RMDN1	4	50344893	50389087	44195	+	protein_coding	regulator of microtubule dynamics 1 [Source:VGNC Symbol;Acc:VGNC:92331]	ENSSSCT00000050180	100156087	0.659586	4.3509	0.000814652	0.0505305
ENSSSCG00000011747	CLDN11	13	109075601	109091308	15708	+	protein_coding	claudin 11 [Source:NCBI gene (formerly Entrezgene);Acc:100302016]	ENSSSCT00000012858	100302016	-2.20482	-0.628265	0.00082665	0.0506191
ENSSSCG00000013278	TSPAN18	2	17465632	17671594	205963	-	protein_coding	tetraspanin 18 [Source:VGNC Symbol;Acc:VGNC:94507]	ENSSSCT00000014502	100520775	-0.570522	6.55218	0.000827338	0.0506191
ENSSSCG00000026707	XCR1	13	29150379	29159637	9259	-	protein_coding	X-C motif chemokine receptor 1 [Source:VGNC Symbol;Acc:VGNC:94994]	ENSSSCT00000023382	414375	-1.72901	0.397807	0.000827387	0.0506191
ENSSSCG00000047466		12	57976930	58011781	34852	-	lncRNA	NA	ENSSSCT00000089585	NA	0.568027	4.91212	0.000830786	0.0506191
ENSSSCG00000005487	COL27A1	1	254769519	254923823	154305	+	protein_coding	collagen type XXVII alpha 1 chain [Source:VGNC Symbol;Acc:VGNC:86872]	ENSSSCT00000006033	102159686	-0.690722	4.14075	0.00084847	0.0514688
ENSSSCG00000001782	ABHD17C	7	49540602	49599321	58720	+	protein_coding	abhydrolase domain containing 17C, depalmitoylase [Source:VGNC Symbol;Acc:VGNC:84978]	ENSSSCT00000034526	100522555	0.59291	4.6027	0.000867815	0.0524114
ENSSSCG00000002144	CCNB1IP1	7	78553764	78575516	21753	+	protein_coding	cyclin B1 interacting protein 1 [Source:HGNC Symbol;Acc:HGNC:19437]	ENSSSCT00000002398	NA	0.821821	3.12711	0.000877578	0.0527697
ENSSSCG00000018682		4	110963742	110964151	410	-	scaRNA	NA	ENSSSCT00000020277	NA	0.584116	6.0631	0.000897693	0.0537445
ENSSSCG00000031053	S100A1	4	95993938	96012402	18465	-	protein_coding	S100 calcium binding protein A1 [Source:VGNC Symbol;Acc:VGNC:92535]	ENSSSCT00000035788	106504218	0.708236	8.549	0.000902397	0.0537922
ENSSSCG00000017285		12	15073407	15085899	12493	-	protein_coding	NA	ENSSSCT00000018817	100512920	-2.32924	1.0636	0.000907817	0.0538821
ENSSSCG00000025176	NOTCH3	2	62364501	62402344	37844	+	protein_coding	notch receptor 3 [Source:VGNC Symbol;Acc:VGNC:100314]	ENSSSCT00000029966	102158881	-0.575687	8.11668	0.000922657	0.0545279
ENSSSCG00000034810	PEF1	6	88152235	88170251	18017	-	protein_coding	penta-EF-hand domain containing 1 [Source:VGNC Symbol;Acc:VGNC:91305]	ENSSSCT00000071937	100520792	-0.557964	4.75571	0.00093246	0.0547084
ENSSSCG00000034607	OGN	3	42116531	42135817	19287	-	protein_coding	osteoglycin [Source:VGNC Symbol;Acc:VGNC:91028]	ENSSSCT00000038459	106509723	-0.907415	5.94617	0.000934824	0.0547084
ENSSSCG00000007795	DCTPP1	3	17886895	17900563	13669	+	protein_coding	dCTP pyrophosphatase 1 [Source:HGNC Symbol;Acc:HGNC:28777]	ENSSSCT00000008543	100621901	0.568931	4.78469	0.000937631	0.0547084
ENSSSCG00000037520		X	124155658	124173563	17906	+	lncRNA	NA	ENSSSCT00000055372	106507056	-0.982299	2.32602	0.000944204	0.0548595
ENSSSCG00000035669		AEMK02000452.1	3145245	3174688	29444	-	protein_coding	NA	ENSSSCT00000048541	100522557	-1.14395	2.91391	0.000951456	0.0548845
ENSSSCG00000035511	C1QTNF1	12	3161359	3170076	8718	-	protein_coding	C1q and TNF related 1 [Source:VGNC Symbol;Acc:VGNC:85981]	ENSSSCT00000058660	100217377	-0.555529	5.41995	0.000952606	0.0548845
ENSSSCG00000007542	PRKAR1B	3	327199	425165	97967	-	protein_coding	protein kinase cAMP-dependent type I regulatory subunit beta [Source:VGNC Symbol;Acc:VGNC:91803]	ENSSSCT00000060866	100522128	0.846132	2.89131	0.00097717	0.0560651
ENSSSCG00000041959		6	147328418	147336903	8486	+	lncRNA	NA	ENSSSCT00000088461	NA	0.912925	3.40791	0.000991149	0.0565495
ENSSSCG00000016816	ADAMTS12	16	19547009	19920515	373507	-	protein_coding	ADAM metallopeptidase with thrombospondin type 1 motif 12 [Source:VGNC Symbol;Acc:VGNC:85074]	ENSSSCT00000024262	100511353	-0.859363	5.12629	0.000993826	0.0565495
ENSSSCG00000012766	BGN	X	124282224	124295448	13225	+	protein_coding	biglycan [Source:VGNC Symbol;Acc:VGNC:85811]	ENSSSCT00000034816	397396	-0.975668	6.03992	0.00100433	0.056898
ENSSSCG00000033310		5	21506554	21507767	1214	+	protein_coding	NA	ENSSSCT00000052535	NA	0.557447	7.94036	0.00100821	0.056898
ENSSSCG00000034207	CEBPB	17	51722426	51724305	1880	+	protein_coding	CCAAT enhancer binding protein beta [Source:VGNC Symbol;Acc:VGNC:95883]	ENSSSCT00000037850	397360	0.625749	5.53229	0.00101662	0.0571204
ENSSSCG00000007435	PLTP	17	48089785	48101515	11731	-	protein_coding	phospholipid transfer protein [Source:NCBI gene (formerly Entrezgene);Acc:397527]	ENSSSCT00000008138	397527	-1.06563	2.39682	0.00102045	0.0571204
ENSSSCG00000016650	IMMP2L	18	34006688	34906268	899581	+	protein_coding	inner mitochondrial membrane peptidase subunit 2 [Source:HGNC Symbol;Acc:HGNC:14598]	ENSSSCT00000085404	100521052	0.715946	3.53366	0.00102818	0.0573201
ENSSSCG00000036224		3	57214258	57323512	109255	+	protein_coding	NA	ENSSSCT00000037353	NA	-1.82424	1.21878	0.00103337	0.0573773
ENSSSCG00000004177	RPS12	1	30920808	30923658	2851	-	protein_coding	ribosomal protein S12 [Source:VGNC Symbol;Acc:VGNC:103165]	ENSSSCT00000004616	397650	0.493414	6.95	0.00106139	0.0586961
ENSSSCG00000026129	ADGRL3	8	60630117	60792899	162783	+	protein_coding	adhesion G protein-coupled receptor L3 [Source:VGNC Symbol;Acc:VGNC:85137]	ENSSSCT00000050951	100624115	-1.13532	1.82437	0.00106663	0.0587499
ENSSSCG00000010199	RET	14	61305841	61361415	55575	+	protein_coding	ret proto-onco [Source:VGNC Symbol;Acc:VGNC:92220]	ENSSSCT00000011165	100155053	-0.656514	4.26285	0.00109285	0.0598989
ENSSSCG00000020505		15	133671378	133671653	276	+	scaRNA	NA	ENSSSCT00000022100	NA	-1.14275	5.14465	0.00109619	0.0598989
ENSSSCG00000014434	IL17B	2	150516617	150545581	28965	-	protein_coding	interleukin 17B [Source:VGNC Symbol;Acc:VGNC:99764]	ENSSSCT00000015779	102162772	-0.59441	6.44455	0.00110558	0.0599756
ENSSSCG00000034723	PYCR1	12	1060568	1064809	4242	+	protein_coding	pyrroline-5-carboxylate reductase 1 [Source:VGNC Symbol;Acc:VGNC:92018]	ENSSSCT00000067455	100620951	-1.16262	2.87273	0.00110826	0.0599756
ENSSSCG00000050978		13	121548994	121559814	10821	-	lncRNA	NA	ENSSSCT00000090030	106504926	1.48363	1.15626	0.00111066	0.0599756
ENSSSCG00000024692	RRBP1	17	26054777	26120347	65571	-	protein_coding	ribosome binding protein 1 [Source:VGNC Symbol;Acc:VGNC:95474]	ENSSSCT00000064166	100154945	-0.639954	4.71874	0.00112273	0.0601664
ENSSSCG00000000522	NAP1L1	5	39328051	39363711	35661	-	protein_coding	nucleosome assembly protein 1 like 1 [Source:VGNC Symbol;Acc:VGNC:90576]	ENSSSCT00000000564	100524086	0.52027	6.5253	0.00112324	0.0601664
ENSSSCG00000005380	COL15A1	1	240653017	240829188	176172	+	protein_coding	collagen type XV alpha 1 chain [Source:VGNC Symbol;Acc:VGNC:86866]	ENSSSCT00000005920	100620394	-0.59716	8.76663	0.0011273	0.0601664
ENSSSCG00000006132	MMP16	4	48556967	48862986	306020	+	protein_coding	matrix metallopeptidase 16 [Source:VGNC Symbol;Acc:VGNC:90271]	ENSSSCT00000048791	100153257	-0.675578	5.14197	0.00113284	0.0602288
ENSSSCG00000004420	TRAF3IP2	1	77480926	77541210	60285	-	protein_coding	TRAF3 interacting protein 2 [Source:VGNC Symbol;Acc:VGNC:94361]	ENSSSCT00000004883	100157000	0.593661	4.23375	0.00114831	0.0607053
ENSSSCG00000000682	GNB3	5	63863661	63870433	6773	-	protein_coding	G protein subunit beta 3 [Source:VGNC Symbol;Acc:VGNC:88532]	ENSSSCT00000000743	100154522	-1.19579	3.84613	0.00115062	0.0607053
ENSSSCG00000033608	LOXL2	14	7435863	7540704	104842	-	protein_coding	lysyl oxidase like 2 [Source:VGNC Symbol;Acc:VGNC:89781]	ENSSSCT00000046243	110256870	-0.863613	5.01701	0.0011738	0.0615914
ENSSSCG00000002039	MMP14	7	76174500	76185923	11424	-	protein_coding	matrix metallopeptidase 14 [Source:NCBI gene (formerly Entrezgene);Acc:397471]	ENSSSCT00000028131	397471	-0.567576	6.43275	0.00117735	0.0615914
ENSSSCG00000009616	HR	14	6386902	6407032	20131	-	protein_coding	HR lysine demethylase and nuclear receptor corepressor [Source:VGNC Symbol;Acc:VGNC:88969]	ENSSSCT00000010539	397617	-1.17525	4.12063	0.00118084	0.0615914
ENSSSCG00000001502	RPS18	7	29638833	29642918	4086	+	protein_coding	ribosomal protein S18 [Source:NCBI gene (formerly Entrezgene);Acc:396980]	ENSSSCT00000001675	396980	0.567205	5.63817	0.00119797	0.0622491
ENSSSCG00000021205	STK26	X	108165503	108239042	73540	+	protein_coding	serine/threonine kinase 26 [Source:VGNC Symbol;Acc:VGNC:98346]	ENSSSCT00000073790	100233205	0.80849	4.43184	0.00121154	0.0627178
ENSSSCG00000001595	DAAM2	7	35159711	35285941	126231	+	protein_coding	dishevelled associated activator of morphosis 2 [Source:VGNC Symbol;Acc:VGNC:87142]	ENSSSCT00000069358	100155713	-0.57532	5.51336	0.00122346	0.0630974
ENSSSCG00000036059	HSPB3	16	33716626	33719018	2393	+	protein_coding	heat shock protein family B (small) member 3 [Source:HGNC Symbol;Acc:HGNC:5248]	ENSSSCT00000057169	100519061	0.554622	4.97516	0.00122988	0.063192
ENSSSCG00000016646		18	33165376	33248297	82922	-	protein_coding	interferon related developmental regulator 1 [Source:NCBI gene (formerly Entrezgene);Acc:493185]	ENSSSCT00000018124	493185	0.895077	5.89708	0.00125067	0.0640213
ENSSSCG00000025097	TMEM61	6	157440546	157451119	10574	-	protein_coding	transmembrane protein 61 [Source:VGNC Symbol;Acc:VGNC:94195]	ENSSSCT00000053876	100628096	-1.58135	0.266959	0.0012812	0.065341
ENSSSCG00000009821	ARPC3	14	31814150	31826855	12706	-	protein_coding	actin related protein 2/3 complex subunit 3 [Source:VGNC Symbol;Acc:VGNC:85538]	ENSSSCT00000010764	100154518	0.692177	3.75684	0.00128999	0.0654341
ENSSSCG00000006748	TSPAN2	4	105502552	105542119	39568	+	protein_coding	tetraspanin 2 [Source:VGNC Symbol;Acc:VGNC:94509]	ENSSSCT00000056235	100156161	0.822355	4.54403	0.00129297	0.0654341
ENSSSCG00000039332	SEC16B	9	119778663	119842930	64268	-	protein_coding	SEC16 homolog B, endoplasmic reticulum export factor [Source:VGNC Symbol;Acc:VGNC:92672]	ENSSSCT00000040084	102164898	-0.893315	2.87186	0.00129928	0.0654341
ENSSSCG00000011559		13	66179116	66194639	15524	+	protein_coding	NA	ENSSSCT00000012650	NA	-0.50072	4.93297	0.00130317	0.0654341
ENSSSCG00000037318	TRABD2B	6	163624060	163837868	213809	+	protein_coding	TraB domain containing 2B [Source:VGNC Symbol;Acc:VGNC:94356]	ENSSSCT00000039681	100626346	-1.11906	1.81233	0.00130678	0.0654341
ENSSSCG00000024168	AIMP1	8	115329107	115476704	147598	-	protein_coding	aminoacyl tRNA synthetase complex interacting multifunctional protein 1 [Source:VGNC Symbol;Acc:VGNC:85202]	ENSSSCT00000067771	100135670	0.537887	5.03438	0.00132303	0.0660075
ENSSSCG00000043503		13	121387083	121405664	18582	+	lncRNA	NA	ENSSSCT00000066468	NA	0.822021	3.53297	0.00136872	0.0674688
ENSSSCG00000045711		10	53163536	53168988	5453	-	pseudogene	NA	ENSSSCT00000089524	NA	1.14175	2.28815	0.00137007	0.0674688
ENSSSCG00000000135	KCTD17	5	10707354	10718959	11606	-	protein_coding	potassium channel tetramerization domain containing 17 [Source:VGNC Symbol;Acc:VGNC:89396]	ENSSSCT00000000141	100512279	-1.20848	1.6507	0.00137158	0.0674688
ENSSSCG00000020976	CSRP1	10	23843130	23864016	20887	-	protein_coding	cysteine and glycine rich protein 1 [Source:VGNC Symbol;Acc:VGNC:96051]	ENSSSCT00000057573	100622890	-0.834496	6.21932	0.00137191	0.0674688
ENSSSCG00000003479	MFAP2	6	75607513	75615641	8129	-	protein_coding	microfibril associated protein 2 [Source:VGNC Symbol;Acc:VGNC:90173]	ENSSSCT00000074743	100523794	-1.15832	3.33746	0.00137855	0.0675536
ENSSSCG00000050251		10	39878643	39888857	10215	+	lncRNA	NA	ENSSSCT00000087611	NA	1.31508	4.15371	0.00138949	0.0677842
ENSSSCG00000015346	ICA1	9	78332374	78515087	182714	-	protein_coding	islet cell autoantigen 1 [Source:VGNC Symbol;Acc:VGNC:89018]	ENSSSCT00000090494	100511342	0.736324	4.16619	0.00139309	0.0677842
ENSSSCG00000027777		X	33091205	33232549	141345	+	protein_coding	proline rich and Gla domain 1 [Source:VGNC Symbol;Acc:VGNC:101494]	ENSSSCT00000028670	100623926	-0.565797	5.29207	0.0014025	0.0680017
ENSSSCG00000004017		1	1509504	1521669	12166	+	protein_coding	FERM domain containing 1 [Source:VGNC Symbol;Acc:VGNC:88236]	ENSSSCT00000027970	100514201	2.22902	0.126251	0.00141068	0.068158
ENSSSCG00000025126	LGI4	6	44655617	44663234	7618	-	protein_coding	leucine rich repeat LGI family member 4 [Source:VGNC Symbol;Acc:VGNC:89701]	ENSSSCT00000029901	100737096	-0.555358	3.98397	0.00141811	0.0682774
ENSSSCG00000021217	FKBP3	1	175317556	175332788	15233	-	protein_coding	FKBP prolyl isomerase 3 [Source:VGNC Symbol;Acc:VGNC:88146]	ENSSSCT00000026628	100152728	0.758991	6.04018	0.00146069	0.0700826
ENSSSCG00000008433	STPG4	3	93372045	93438068	66024	+	protein_coding	sperm-tail PG-rich repeat containing 4 [Source:HGNC Symbol;Acc:HGNC:26850]	ENSSSCT00000080297	100522926, 100522546	0.521529	7.00808	0.00147748	0.0706422
ENSSSCG00000010746	ADAM12	14	135302810	135682159	379350	-	protein_coding	ADAM metallopeptidase domain 12 [Source:VGNC Symbol;Acc:VGNC:85063]	ENSSSCT00000042367	100157228	-1.59452	2.01517	0.00148488	0.0707504
ENSSSCG00000026130	EPHA3	13	166591686	166942767	351082	-	protein_coding	EPH receptor A3 [Source:VGNC Symbol;Acc:VGNC:87732]	ENSSSCT00000022760	100337658	-1.25485	1.75309	0.00149797	0.071029
ENSSSCG00000039468	SERPINH1	9	9783036	9794483	11448	+	protein_coding	serpin family H member 1 [Source:VGNC Symbol;Acc:VGNC:92746]	ENSSSCT00000041679	396773	-0.629489	7.79728	0.00150105	0.071029
ENSSSCG00000041461		AEMK02000489.1	37959	44045	6087	-	lncRNA	NA	ENSSSCT00000067299	NA	-0.871575	5.72394	0.00151724	0.0712109
ENSSSCG00000034709		AEMK02000452.1	1900666	1917470	16805	+	protein_coding	NA	ENSSSCT00000054798	110255321	0.511419	7.12356	0.00152144	0.0712109
ENSSSCG00000012779	ABCD1	X	124485235	124503195	17961	+	protein_coding	ATP binding cassette subfamily D member 1 [Source:VGNC Symbol;Acc:VGNC:84961]	ENSSSCT00000013971	100519529	-0.761944	7.25541	0.00152348	0.0712109
ENSSSCG00000021355	SOD1	13	195326649	195337749	11101	+	protein_coding	superoxide dismutase 1 [Source:NCBI gene (formerly Entrezgene);Acc:397036]	ENSSSCT00000029514	397036	0.560503	5.47177	0.00152558	0.0712109
ENSSSCG00000039557	TRIM54	3	111834151	111852745	18595	-	protein_coding	tripartite motif containing 54 [Source:NCBI gene (formerly Entrezgene);Acc:100689265]	ENSSSCT00000040899	100689265	0.537074	6.69728	0.00153388	0.0713566
ENSSSCG00000014321	KLHL3	2	139632870	139920497	287628	-	protein_coding	kelch like family member 3 [Source:VGNC Symbol;Acc:VGNC:89525]	ENSSSCT00000040784	100519539	1.15745	4.7766	0.00154019	0.071409
ENSSSCG00000025206	RNF19B	6	89220724	89257057	36334	-	protein_coding	ring finger protein 19B [Source:VGNC Symbol;Acc:VGNC:92376]	ENSSSCT00000056449	100621544	0.503487	5.64199	0.00157072	0.0724508
ENSSSCG00000014725	HBB	9	4621187	4809453	188267	-	protein_coding	hemoglobin, beta [Source:NCBI gene (formerly Entrezgene);Acc:407066]	ENSSSCT00000081549	407066	-1.63854	1.75414	0.00157813	0.0724508
ENSSSCG00000034634	ssc-mir-6782	AEMK02000489.1	40305	40379	75	+	miRNA	ssc-mir-6782 [Source:miRBase;Acc:MI0031620]	ENSSSCT00000047678	104797534	-0.75136	9.9103	0.00157845	0.0724508
ENSSSCG00000014047	FGFR4	2	80841536	80853796	12261	-	protein_coding	fibroblast growth factor receptor 4 [Source:VGNC Symbol;Acc:VGNC:88120]	ENSSSCT00000035375	100127133	-1.2693	2.11559	0.00158779	0.0724925
ENSSSCG00000021610	CHPF	15	121544230	121553288	9059	-	protein_coding	chondroitin polymerizing factor [Source:VGNC Symbol;Acc:VGNC:96038]	ENSSSCT00000022258	100623047	-0.634785	5.13776	0.00158989	0.0724925
ENSSSCG00000029815	SRGAP1	5	28300950	28605120	304171	+	protein_coding	SLIT-ROBO Rho GTPase activating protein 1 [Source:VGNC Symbol;Acc:VGNC:93454]	ENSSSCT00000062028	100623414	-0.605216	4.12495	0.00159945	0.0726878
ENSSSCG00000040202	CRLS1	17	14860320	14892436	32117	+	protein_coding	cardiolipin synthase 1 [Source:VGNC Symbol;Acc:VGNC:95756]	ENSSSCT00000054521	100153088	0.553001	4.64799	0.00161162	0.0729999
ENSSSCG00000022649	SLC7A11	8	88607884	88940100	332217	+	protein_coding	solute carrier family 7 member 11 [Source:VGNC Symbol;Acc:VGNC:93171]	ENSSSCT00000025645	100623148	1.0085	3.81145	0.00162273	0.0732624
ENSSSCG00000010437	PAPSS2	14	99685578	99808389	122812	+	protein_coding	3'-phosphoadenosine 5'-phosphosulfate synthase 2 [Source:VGNC Symbol;Acc:VGNC:91173]	ENSSSCT00000033551	100156262	-1.02974	2.42527	0.00163738	0.0736744
ENSSSCG00000003776	ACADM	6	137541380	137595108	53729	-	protein_coding	acyl-CoA dehydrogenase medium chain [Source:VGNC Symbol;Acc:VGNC:85000]	ENSSSCT00000072479	397104	0.642955	7.93466	0.0016461	0.0736744
ENSSSCG00000047798		6	147320283	147327453	7171	+	lncRNA	NA	ENSSSCT00000087282	NA	0.624159	4.79017	0.00164791	0.0736744
ENSSSCG00000005944	NDRG1	4	8014446	8069333	54888	+	protein_coding	N-myc downstream regulated 1 [Source:VGNC Symbol;Acc:VGNC:98825]	ENSSSCT00000054808	100156071	-0.497842	5.0004	0.00166109	0.0737066
ENSSSCG00000006899	RPL5	4	124358592	124367647	9056	-	protein_coding	ribosomal protein L5 [Source:NCBI gene (formerly Entrezgene);Acc:100135671]	ENSSSCT00000067358	100135671	0.697776	7.8408	0.00166137	0.0737066
ENSSSCG00000036213		8	101278878	101343916	65039	-	protein_coding	fibroblast growth factor 2 [Source:VGNC Symbol;Acc:VGNC:98928]	ENSSSCT00000040673	NA	-0.698117	4.77779	0.00166478	0.0737066
ENSSSCG00000023653	GLIS2	3	37998068	38009024	10957	-	protein_coding	GLIS family zinc finger 2 [Source:VGNC Symbol;Acc:VGNC:88484]	ENSSSCT00000024018	100624334	-0.66182	5.05636	0.00167004	0.0737066
ENSSSCG00000005423	ABCA1	1	246144277	246278492	134216	-	protein_coding	ATP binding cassette subfamily A member 1 [Source:VGNC Symbol;Acc:VGNC:84947]	ENSSSCT00000005966	100152112	0.619999	6.69762	0.00169488	0.0745638
ENSSSCG00000006345	OLFML2B	4	88521893	88560382	38490	+	protein_coding	olfactomedin like 2B [Source:VGNC Symbol;Acc:VGNC:91034]	ENSSSCT00000054508	100156452	-1.0673	3.45165	0.00171873	0.0753723
ENSSSCG00000007732	SBDS	3	16161557	16187540	25984	+	protein_coding	SBDS ribosome maturation factor [Source:VGNC Symbol;Acc:VGNC:92592]	ENSSSCT00000008477	100516003	0.464405	6.69853	0.00173906	0.0757901
ENSSSCG00000012631	LONRF3	X	97494300	97543105	48806	+	protein_coding	LON peptidase N-terminal domain and ring finger 3 [Source:VGNC Symbol;Acc:VGNC:89778]	ENSSSCT00000013812	100517799	0.948183	4.96532	0.00173926	0.0757901
ENSSSCG00000017054	CYFIP2	16	65852588	66001559	148972	-	protein_coding	cytoplasmic FMR1 interacting protein 2 [Source:VGNC Symbol;Acc:VGNC:87127]	ENSSSCT00000037510	100523290	1.0158	5.34718	0.00174694	0.0758842
ENSSSCG00000004291	NT5E	1	54400810	54448742	47933	+	protein_coding	5'-nucleotidase ecto [Source:VGNC Symbol;Acc:VGNC:90925]	ENSSSCT00000034230	100157995	-1.34759	2.5795	0.00176796	0.0764654
ENSSSCG00000017307	MYL4	12	16775471	16792213	16743	-	protein_coding	myosin light chain 4 [Source:VGNC Symbol;Acc:VGNC:90516]	ENSSSCT00000018843	100516998	-2.70021	0.63547	0.00177457	0.0764654
ENSSSCG00000024119	GLB1	13	18878612	18953146	74535	-	protein_coding	galactosidase beta 1 [Source:VGNC Symbol;Acc:VGNC:88475]	ENSSSCT00000028253	100624593	0.503526	5.89258	0.00177697	0.0764654
ENSSSCG00000006811	SLC6A17	4	109919150	109974235	55086	-	protein_coding	solute carrier family 6 member 17 [Source:VGNC Symbol;Acc:VGNC:93158]	ENSSSCT00000007460	100156430	-2.09589	1.5247	0.00180621	0.0774813
ENSSSCG00000000672	CLSTN3	5	63572062	63610618	38557	-	protein_coding	calsyntenin 3 [Source:VGNC Symbol;Acc:VGNC:86786]	ENSSSCT00000028598	100511695	-1.54086	0.632693	0.00181537	0.0776325
ENSSSCG00000001500	COL21A1	7	29415089	29609037	193949	+	protein_coding	collagen type XXI alpha 1 chain [Source:HGNC Symbol;Acc:HGNC:17025]	ENSSSCT00000076946	100523618	-0.923225	3.17479	0.00182175	0.077664
ENSSSCG00000006988	PDGFRL	17	5279004	5329511	50508	+	protein_coding	platelet derived growth factor receptor like [Source:VGNC Symbol;Acc:VGNC:96476]	ENSSSCT00000007653	100736738	-0.618407	3.61955	0.00183545	0.0777635
ENSSSCG00000038700	FMC1	18	10346031	10350342	4312	-	protein_coding	formation of mitochondrial complex V assembly factor 1 homolog [Source:VGNC Symbol;Acc:VGNC:88167]	ENSSSCT00000046124	100516708	0.864617	3.29495	0.00183897	0.0777635
ENSSSCG00000016992	NEURL1B	16	51536564	51581030	44467	-	protein_coding	neuralized E3 ubiquitin protein ligase 1B [Source:VGNC Symbol;Acc:VGNC:90695]	ENSSSCT00000018503	100522651	-0.498461	5.9389	0.00184102	0.0777635
ENSSSCG00000029305	FNDC4	3	111678699	111683660	4962	+	protein_coding	fibronectin type III domain containing 4 [Source:VGNC Symbol;Acc:VGNC:88184]	ENSSSCT00000041470	100625689	1.21258	2.26798	0.00186191	0.0784052
ENSSSCG00000000190	TUBA1B	5	15149099	15269267	120169	-	protein_coding	tubulin alpha 1a [Source:NCBI gene (formerly Entrezgene);Acc:100135051]	ENSSSCT00000051798	100135051, 733594	-0.855568	7.5752	0.00188094	0.0789324
ENSSSCG00000047342		3	80034489	80052706	18218	+	lncRNA	NA	ENSSSCT00000072311	NA	1.25413	1.23518	0.00188589	0.0789324
ENSSSCG00000008170		3	53281339	53491733	210395	-	protein_coding	NA	ENSSSCT00000058385	100737826	0.589305	7.13713	0.00194176	0.0810244
ENSSSCG00000046311		1	40590137	40600773	10637	-	lncRNA	NA	ENSSSCT00000074632	NA	0.668322	6.32839	0.00197471	0.0821503
ENSSSCG00000012536	PLP1	X	84665925	84695533	29609	+	protein_coding	proteolipid protein 1 [Source:VGNC Symbol;Acc:VGNC:91569]	ENSSSCT00000013705	397029	-1.42516	0.862282	0.00198136	0.0821789
ENSSSCG00000004143	TXLNB	1	25228615	25285305	56691	+	protein_coding	taxilin beta [Source:VGNC Symbol;Acc:VGNC:94601]	ENSSSCT00000064833	100511845	0.520701	8.00681	0.00199329	0.0824252
ENSSSCG00000007391	MATN4	17	47615168	47630574	15407	-	protein_coding	matrilin 4 [Source:VGNC Symbol;Acc:VGNC:96412]	ENSSSCT00000082176	100510939	-1.54584	2.84029	0.00199946	0.0824329
ENSSSCG00000001873	CSPG4	7	57949455	57988337	38883	+	protein_coding	chondroitin sulfate proteoglycan 4 [Source:VGNC Symbol;Acc:VGNC:87043]	ENSSSCT00000002098	733676	-0.713827	6.35157	0.00203745	0.0832244
ENSSSCG00000027381	GGCX	3	59202377	59221132	18756	+	protein_coding	gamma-glutamyl carboxylase [Source:VGNC Symbol;Acc:VGNC:88435]	ENSSSCT00000080468	100620337	-0.585453	5.92707	0.00204414	0.0832244
ENSSSCG00000025910	ZNF277	18	33306892	33423873	116982	-	protein_coding	zinc finger protein 277 [Source:VGNC Symbol;Acc:VGNC:95215]	ENSSSCT00000078366	100620722	0.580913	4.93246	0.00204582	0.0832244
ENSSSCG00000024022	TRPC6	9	32332769	32439184	106416	-	protein_coding	transient receptor potential cation channel subfamily C member 6 [Source:VGNC Symbol;Acc:VGNC:94464]	ENSSSCT00000086213	100271728	-0.909941	2.47999	0.00204733	0.0832244
ENSSSCG00000035891	ADGRB1	4	1582324	1659163	76840	-	protein_coding	adhesion G protein-coupled receptor B1 [Source:VGNC Symbol;Acc:VGNC:85120]	ENSSSCT00000039458	110260204	-0.568418	6.54617	0.00204888	0.0832244
ENSSSCG00000024009		6	78730657	78734143	3487	-	protein_coding	calcium/calmodulin dependent protein kinase II inhibitor 1 [Source:VGNC Symbol;Acc:VGNC:96935]	ENSSSCT00000032022	100515264	-0.697796	3.29108	0.0020623	0.0835211
ENSSSCG00000002292	PLEKHH1	7	91247866	91370481	122616	+	protein_coding	pleckstrin homology, MyTH4 and FERM domain containing H1 [Source:HGNC Symbol;Acc:HGNC:17733]	ENSSSCT00000002553	NA	-0.509151	4.15364	0.00206832	0.0835211
ENSSSCG00000013072	FADS2	2	9629422	9666676	37255	-	protein_coding	fatty acid desaturase 2 [Source:VGNC Symbol;Acc:VGNC:87876]	ENSSSCT00000014289	444997	-0.691994	5.55791	0.00210365	0.0845263
ENSSSCG00000038404	SERPINB6	7	1752674	1776086	23413	-	protein_coding	serpin family B member 6 [Source:HGNC Symbol;Acc:HGNC:8950]	ENSSSCT00000061595	NA	0.608403	4.41863	0.00210548	0.0845263
ENSSSCG00000047841		7	20908345	20912379	4035	-	protein_coding	NA	ENSSSCT00000069200	c(110261673, 110261487, 100621389)	-0.596665	6.58781	0.00212214	0.0849472
ENSSSCG00000025507	RPL27	12	19892210	19894509	2300	-	protein_coding	ribosomal protein L27 [Source:VGNC Symbol;Acc:VGNC:99035]	ENSSSCT00000026116	100037995	0.528308	6.45211	0.00214555	0.0856356
ENSSSCG00000028612	PTPRS	2	73574854	73680685	105832	+	protein_coding	protein tyrosine phosphatase receptor type S [Source:VGNC Symbol;Acc:VGNC:91994]	ENSSSCT00000031816	106509452	-0.467011	6.15386	0.00218327	0.086733
ENSSSCG00000006996	FRG1	17	5780866	5800464	19599	-	protein_coding	FSHD region gene 1 [Source:HGNC Symbol;Acc:HGNC:3954]	ENSSSCT00000007661	100515105	0.771508	2.89821	0.00218565	0.086733
ENSSSCG00000024667	MICU2	11	1421169	1500402	79234	-	protein_coding	mitochondrial calcium uptake 2 [Source:VGNC Symbol;Acc:VGNC:90212]	ENSSSCT00000054260	100623901	0.542869	5.37255	0.00219498	0.0868531
ENSSSCG00000038600	PRSS8	3	17357802	17362222	4421	+	protein_coding	serine protease 8 [Source:VGNC Symbol;Acc:VGNC:91888]	ENSSSCT00000077789	100522730	1.91969	0.354603	0.00220453	0.086981
ENSSSCG00000004216	ECHDC1	1	35852934	35909956	57023	+	protein_coding	ethylmalonyl-CoA decarboxylase 1 [Source:VGNC Symbol;Acc:VGNC:97972]	ENSSSCT00000004659	100512509	0.821364	4.88833	0.00222372	0.0874875
ENSSSCG00000002829	MMP2	6	30058594	30086982	28389	-	protein_coding	matrix metallopeptidase 2 [Source:VGNC Symbol;Acc:VGNC:90274]	ENSSSCT00000081754	397391	-0.529795	7.72466	0.0022643	0.0888301
ENSSSCG00000006033	EIF3E	4	29289327	29352902	63576	+	protein_coding	eukaryotic translation initiation factor 3 subunit E [Source:VGNC Symbol;Acc:VGNC:87617]	ENSSSCT00000006622	100156671	0.502977	6.7937	0.00227105	0.088842
ENSSSCG00000037430	COL6A6	13	1817404	1985803	168400	-	protein_coding	collagen type VI alpha 6 chain [Source:HGNC Symbol;Acc:HGNC:27023]	ENSSSCT00000070934	100516642	-0.871024	6.50123	0.00233828	0.0912127
ENSSSCG00000017215	SLC16A5	12	6185515	6226455	40941	-	protein_coding	solute carrier family 16 member 5 [Source:VGNC Symbol;Acc:VGNC:92945]	ENSSSCT00000056535	100514790	-0.679937	3.29961	0.00237391	0.0920027
ENSSSCG00000012689	ZNF75D	X	110890341	110904065	13725	+	protein_coding	zinc finger protein 75D [Source:HGNC Symbol;Acc:HGNC:13145]	ENSSSCT00000035634	100519584	0.673111	3.74439	0.00237417	0.0920027
ENSSSCG00000032221	FAM110C	3	132811565	132819553	7989	+	protein_coding	family with sequence similarity 110 member C [Source:VGNC Symbol;Acc:VGNC:87886]	ENSSSCT00000055512	100624418	0.619488	4.58997	0.00237857	0.0920027
ENSSSCG00000037869	NDUFA5	18	23881867	23924133	42267	+	protein_coding	NADH:ubiquinone oxidoreductase subunit A5 [Source:HGNC Symbol;Acc:HGNC:7688]	ENSSSCT00000085159	100525371	0.515086	6.46209	0.00238766	0.0920953
ENSSSCG00000017578	ITGA3	12	26234753	26271561	36809	+	protein_coding	integrin subunit alpha 3 [Source:VGNC Symbol;Acc:VGNC:89235]	ENSSSCT00000034265	100517053	-0.713837	3.7157	0.00241385	0.0928456
ENSSSCG00000005027	FRMD6	1	181175350	181416806	241457	+	protein_coding	FERM domain containing 6 [Source:VGNC Symbol;Acc:VGNC:88239]	ENSSSCT00000005543	100157790	-0.549971	4.69376	0.0024552	0.0941732
ENSSSCG00000005608	ANGPTL2	1	267639636	267672923	33288	-	protein_coding	angiopoietin like 2 [Source:VGNC Symbol;Acc:VGNC:85304]	ENSSSCT00000006167	100126164	-0.97121	5.96054	0.00246364	0.0942344
ENSSSCG00000005060	KTN1	1	184881550	185152975	271426	+	protein_coding	kinectin 1 [Source:VGNC Symbol;Acc:VGNC:89608]	ENSSSCT00000060703	100152397	0.564518	6.57647	0.00247736	0.0944964
ENSSSCG00000001760	ACSBG1	7	47705120	47762541	57422	+	protein_coding	acyl-CoA synthetase bubblegum family member 1 [Source:VGNC Symbol;Acc:VGNC:85030]	ENSSSCT00000001967	100156446	-1.10471	1.84521	0.00249666	0.0949695
ENSSSCG00000005287	PSAT1	1	231142625	231172363	29739	+	protein_coding	phosphoserine aminotransferase 1 [Source:VGNC Symbol;Acc:VGNC:91893]	ENSSSCT00000005824	100154160	-0.968915	1.87007	0.0025418	0.0963145
ENSSSCG00000013573	TRAPPC5	2	71470445	71472549	2105	-	protein_coding	trafficking protein particle complex 5 [Source:VGNC Symbol;Acc:VGNC:94377]	ENSSSCT00000014825	100524729	0.587311	3.9619	0.00255259	0.0963145
ENSSSCG00000015583	SMYD2	9	129263520	129317325	53806	-	protein_coding	SET and MYND domain containing 2 [Source:VGNC Symbol;Acc:VGNC:93273]	ENSSSCT00000016976	100294706	0.539149	5.78764	0.002553	0.0963145
ENSSSCG00000010644	DCLRE1A	14	124144270	124162241	17972	-	protein_coding	DNA cross-link repair 1A [Source:VGNC Symbol;Acc:VGNC:87185]	ENSSSCT00000011643	100156734	0.657753	5.47801	0.00256426	0.0964752
ENSSSCG00000013238	SLC39A13	2	15193506	15210425	16920	-	protein_coding	solute carrier family 39 member 13 [Source:VGNC Symbol;Acc:VGNC:93103]	ENSSSCT00000014458	100512266	-0.482845	5.68832	0.00259847	0.0974955
ENSSSCG00000007952	TRAP1	3	38536667	38603473	66807	+	protein_coding	TNF receptor associated protein 1 [Source:VGNC Symbol;Acc:VGNC:94371]	ENSSSCT00000086783	100515536	0.913857	6.03105	0.00260996	0.0975565
ENSSSCG00000003981	ZFP69B	6	170657358	170701744	44387	-	protein_coding	ZFP69 zinc finger protein B [Source:HGNC Symbol;Acc:HGNC:28053]	ENSSSCT00000004404	100511204	0.561974	4.22782	0.00261426	0.0975565
ENSSSCG00000026731	CEP85	6	83651039	83686440	35402	+	protein_coding	centrosomal protein 85 [Source:VGNC Symbol;Acc:VGNC:86579]	ENSSSCT00000022716	100621740	0.513798	7.01077	0.00263233	0.0979654
ENSSSCG00000032583	SRSF5	7	93393426	93403015	9590	+	protein_coding	serine and arginine rich splicing factor 5 [Source:VGNC Symbol;Acc:VGNC:93476]	ENSSSCT00000052294	100154509	0.482447	6.36368	0.00264403	0.0981356
ENSSSCG00000005626	FPGS	1	268287729	268309411	21683	+	protein_coding	folylpolyglutamate synthase [Source:VGNC Symbol;Acc:VGNC:88230]	ENSSSCT00000006186	100736908	-0.492404	5.29949	0.00266439	0.0986256
a, Ensembl (https://m.ensembl.org/index.html) gene ID.
b, Chromosome or scaffold number where gene is located.
c, Log 2 fold change relative to autologous mtDNA supplemented-derived pig.
d, Mean value of log2 count per million reads.
e, Raw p-value.
f, False discovery rate / adjusted p-value.

## Sheet: Table S6
Table S6. GO biological process terms commonly enriched in the comparison between heterologous and autologous mtDNA supplemented-derived pig transcriptome data for more than 2 tissues, analysed by GSEA. FDR p-values of enrichment analysis are shown.
Term ID	Description	Brain	Heart	Liver
GO:0009060	AEROBIC RESPIRATION	0.0173317	0.029023	0.0232972
GO:0006119	OXIDATIVE PHOSPHORYLATION	0.144898	0.042478	0.032783
GO:0019646	AEROBIC ELECTRON TRANSPORT CHAIN	0.037917	0.117442	0.0840395
GO:0071805	POTASSIUM ION TRANSMEMBRANE TRANSPORT	0.222163	0.053044	0.014082
GO:0042773	ATP SYNTHESIS COUPLED ELECTRON TRANSPORT	0.111778	0.130771	0.0574468
GO:0042775	MITOCHONDRIAL ATP SYNTHESIS COUPLED ELECTRON TRANSPORT	0.109612	0.132073	0.0594574
GO:0006813	POTASSIUM ION TRANSPORT	0.225335	0.0667813	0.0133396
GO:0006631	FATTY ACID METABOLIC PROCESS	0.0797443	0.191963	0.215094
GO:0007218	NEUROPEPTIDE SIGNALING PATHWAY	0.121144	0.141123	0.240382
GO:0022904	RESPIRATORY ELECTRON TRANSPORT CHAIN	0.193243	0.134619	0.227847
GO:0010595	POSITIVE REGULATION OF ENDOTHELIAL CELL MIGRATION	0.228457	0.141515	0.207979
GO:0072132	MESENCHYME MORPHOGENESIS	na	0.00110523	0.0470935
GO:0071526	SEMAPHORIN-PLEXIN SIGNALING PATHWAY	na	0.00483967	0.0451012
GO:0050922	NEGATIVE REGULATION OF CHEMOTAXIS	na	0.0140497	0.0453277
GO:0042552	MYELINATION	na	0.0021564	0.061935
GO:0050919	NEGATIVE CHEMOTAXIS	na	0.0186752	0.0459382
GO:0007411	AXON GUIDANCE	na	0.00110143	0.0659644
GO:0060485	MESENCHYME DEVELOPMENT	na	0.0279595	0.0403328
GO:0097485	NEURON PROJECTION GUIDANCE	na	0.000649293	0.0678891
GO:0007631	FEEDING BEHAVIOR	na	0.0229097	0.046359
GO:0070252	ACTIN-MEDIATED CELL CONTRACTION	0.0549642	na	0.0171707
GO:0007272	ENSHEATHMENT OF NEURONS	na	0.00223215	0.0770281
GO:0061437	RENAL SYSTEM VASCULATURE DEVELOPMENT	na	0.0270122	0.0523633
GO:0008366	AXON ENSHEATHMENT	na	0.00212872	0.0779249
GO:0045333	CELLULAR RESPIRATION	0.031827	0.0549975	na
GO:0061440	KIDNEY VASCULATURE DEVELOPMENT	na	0.0206539	0.0680827
GO:0006958	COMPLEMENT ACTIVATION, CLASSICAL PATHWAY	na	0.00154226	0.0897537
GO:0030048	ACTIN FILAMENT-BASED MOVEMENT	0.0743998	na	0.0218777
GO:0010954	POSITIVE REGULATION OF PROTEIN PROCESSING	na	0.0433635	0.054875
GO:0032543	MITOCHONDRIAL TRANSLATION	na	0.031293	0.0682254
GO:0042776	PROTON MOTIVE FORCE-DRIVEN MITOCHONDRIAL ATP SYNTHESIS	na	0.0489037	0.0527412
GO:0003203	ENDOCARDIAL CUSHION MORPHOGENESIS	na	0.0548839	0.0481101
GO:0086002	CARDIAC MUSCLE CELL ACTION POTENTIAL INVOLVED IN CONTRACTION	0.0977472	na	0.00669363
GO:1903319	POSITIVE REGULATION OF PROTEIN MATURATION	na	0.0454423	0.0611522
GO:0048843	NEGATIVE REGULATION OF AXON EXTENSION INVOLVED IN AXON GUIDANCE	na	0.0608428	0.0459101
GO:0006956	COMPLEMENT ACTIVATION	na	0.00578322	0.102107
GO:0003272	ENDOCARDIAL CUSHION FORMATION	na	0.0399404	0.0699871
GO:0010001	GLIAL CELL DIFFERENTIATION	na	6.53299e-05	0.110425
GO:0001822	KIDNEY DEVELOPMENT	na	0.0218865	0.0907678
GO:0015986	PROTON MOTIVE FORCE-DRIVEN ATP SYNTHESIS	na	0.0638608	0.050895
GO:0002455	HUMORAL IMMUNE RESPONSE MEDIATED BY CIRCULATING IMMUNOGLOBULIN	na	0.000413424	0.114713
GO:0015980	ENERGY DERIVATION BY OXIDATION OF ORGANIC COMPOUNDS	0.0370775	0.0814939	na
GO:0010257	NADH DEHYDROGENASE COMPLEX ASSEMBLY	na	0.0493014	0.0729611
GO:0086001	CARDIAC MUSCLE CELL ACTION POTENTIAL	0.106944	na	0.0173116
GO:0031960	RESPONSE TO CORTICOSTEROID	na	0.052714	0.0733324
GO:0048640	NEGATIVE REGULATION OF DEVELOPMENTAL GROWTH	na	0.0809247	0.0451449
GO:0051384	RESPONSE TO GLUCOCORTICOID	na	0.0688008	0.0584243
GO:0003176	AORTIC VALVE DEVELOPMENT	na	0.0399417	0.087735
GO:0072012	GLOMERULUS VASCULATURE DEVELOPMENT	na	0.0173041	0.110645
GO:0050771	NEGATIVE REGULATION OF AXONOGENESIS	na	0.0810742	0.0469837
GO:0003180	AORTIC VALVE MORPHOGENESIS	na	0.0453541	0.0843819
GO:0051591	RESPONSE TO CAMP	na	0.0186706	0.111144
GO:0086003	CARDIAC MUSCLE CELL CONTRACTION	0.109971	na	0.0200879
GO:0048762	MESENCHYMAL CELL DIFFERENTIATION	na	0.0184719	0.111793
GO:1903959	REGULATION OF ANION TRANSMEMBRANE TRANSPORT	na	0.0650126	0.0661107
GO:0072001	RENAL SYSTEM DEVELOPMENT	na	0.0235427	0.108198
GO:0032835	GLOMERULUS DEVELOPMENT	na	0.0115281	0.121141
GO:0090497	MESENCHYMAL CELL MIGRATION	na	0.0205433	0.112853
GO:0030198	EXTRACELLULAR MATRIX ORGANIZATION	na	0	0.13412
GO:0045229	EXTERNAL ENCAPSULATING STRUCTURE ORGANIZATION	na	0	0.134431
GO:0048841	REGULATION OF AXON EXTENSION INVOLVED IN AXON GUIDANCE	na	0.0395261	0.0988596
GO:0072006	NEPHRON DEVELOPMENT	na	0.0176461	0.121769
GO:0032981	MITOCHONDRIAL RESPIRATORY CHAIN COMPLEX I ASSEMBLY	na	0.0588139	0.0829578
GO:0060343	TRABECULA FORMATION	na	0.0210565	0.120828
GO:0019395	FATTY ACID OXIDATION	0.0439311	0.0985191	na
GO:1990573	POTASSIUM ION IMPORT ACROSS PLASMA MEMBRANE	0.0583387	na	0.0844635
GO:0042063	GLIOGENESIS	na	0.00043065	0.143584
GO:0043062	EXTRACELLULAR STRUCTURE ORGANIZATION	na	0	0.144146
GO:0040017	POSITIVE REGULATION OF LOCOMOTION	na	0.0317989	0.11255
GO:0021782	GLIAL CELL DEVELOPMENT	na	0.000252932	0.145731
GO:2000147	POSITIVE REGULATION OF CELL MOTILITY	na	0.0313624	0.121096
GO:0001755	NEURAL CREST CELL MIGRATION	na	0.031756	0.123344
GO:1903034	REGULATION OF RESPONSE TO WOUNDING	na	0.0441903	0.112064
GO:0061448	CONNECTIVE TISSUE DEVELOPMENT	na	0.00200245	0.155372
GO:0001944	VASCULATURE DEVELOPMENT	na	0.00219775	0.155293
GO:0030335	POSITIVE REGULATION OF CELL MIGRATION	na	0.0286559	0.134666
GO:0001568	BLOOD VESSEL DEVELOPMENT	na	0.00224362	0.161506
GO:0040011	LOCOMOTION	na	0.00535659	0.160138
GO:0007409	AXONOGENESIS	na	0.00485267	0.1618
GO:0019233	SENSORY PERCEPTION OF PAIN	na	0.113398	0.0535854
GO:0021510	SPINAL CORD DEVELOPMENT	na	0.00661737	0.160373
GO:0014032	NEURAL CREST CELL DEVELOPMENT	na	0.00593533	0.16144
GO:0086065	CELL COMMUNICATION INVOLVED IN CARDIAC CONDUCTION	0.0309457	na	0.137893
GO:0050770	REGULATION OF AXONOGENESIS	na	0.0961846	0.0733556
GO:0009065	GLUTAMINE FAMILY AMINO ACID CATABOLIC PROCESS	0.053703	0.117326	na
GO:0001655	UROGENITAL SYSTEM DEVELOPMENT	na	0.0259757	0.145399
GO:0051282	REGULATION OF SEQUESTERING OF CALCIUM ION	na	0.100101	0.0718225
GO:0035637	MULTICELLULAR ORGANISMAL SIGNALING	na	0.155079	0.0175204
GO:0003197	ENDOCARDIAL CUSHION DEVELOPMENT	na	0.0916653	0.0814788
GO:0048864	STEM CELL DEVELOPMENT	na	0.00662049	0.166563
GO:0006754	ATP BIOSYNTHETIC PROCESS	na	0.068054	0.107648
GO:0048667	CELL MORPHOGENESIS INVOLVED IN NEURON DIFFERENTIATION	na	0.0301249	0.14558
GO:0048514	BLOOD VESSEL MORPHOGENESIS	na	0.011523	0.164801
GO:0051592	RESPONSE TO CALCIUM ION	na	0.117632	0.0598235
GO:0060048	CARDIAC MUSCLE CONTRACTION	0.11166	na	0.0658598
GO:0061061	MUSCLE STRUCTURE DEVELOPMENT	na	0.0905765	0.0869982
GO:0048562	EMBRYONIC ORGAN MORPHOGENESIS	na	0.0433889	0.134646
GO:0006935	CHEMOTAXIS	na	0.00209695	0.17622
GO:0032989	CELLULAR COMPONENT MORPHOGENESIS	na	0.108689	0.0702116
GO:0001667	AMEBOIDAL-TYPE CELL MIGRATION	na	0.0190249	0.160716
GO:0048729	TISSUE MORPHOGENESIS	na	0.0686561	0.111266
GO:0042330	TAXIS	na	0.00206611	0.180685
GO:0032292	PERIPHERAL NERVOUS SYSTEM AXON ENSHEATHMENT	na	0.167499	0.0158146
GO:0006941	STRIATED MUSCLE CONTRACTION	0.138241	na	0.0452782
GO:0003184	PULMONARY VALVE MORPHOGENESIS	na	0.0259002	0.159957
GO:0036303	LYMPH VESSEL MORPHOGENESIS	0.0829446	0.103436	na
GO:0001706	ENDODERM FORMATION	na	0.0199268	0.166622
GO:0033555	MULTICELLULAR ORGANISMAL RESPONSE TO STRESS	na	0.0358007	0.151904
GO:0034765	REGULATION OF ION TRANSMEMBRANE TRANSPORT	na	0.131425	0.058322
GO:0055123	DIGESTIVE SYSTEM DEVELOPMENT	na	0.0263729	0.163826
GO:1905314	SEMI-LUNAR VALVE DEVELOPMENT	na	0.0355253	0.155252
GO:0002009	MORPHOGENESIS OF AN EPITHELIUM	na	0.0731427	0.118017
GO:0007422	PERIPHERAL NERVOUS SYSTEM DEVELOPMENT	na	0.178376	0.0129896
GO:0003013	CIRCULATORY SYSTEM PROCESS	na	0.0683157	0.123776
GO:0009142	NUCLEOSIDE TRIPHOSPHATE BIOSYNTHETIC PROCESS	na	0.0902993	0.102281
GO:0120039	PLASMA MEMBRANE BOUNDED CELL PROJECTION MORPHOGENESIS	na	0.0503266	0.143719
GO:0001525	ANGIOGENESIS	na	0.0175287	0.177403
GO:0034440	LIPID OXIDATION	0.0561134	0.138961	na
GO:0048812	NEURON PROJECTION MORPHOGENESIS	na	0.044155	0.151303
GO:0022011	MYELINATION IN PERIPHERAL NERVOUS SYSTEM	na	0.178056	0.0180534
GO:0035590	PURINERGIC NUCLEOTIDE RECEPTOR SIGNALING PATHWAY	na	0.0854546	0.111435
GO:0014033	NEURAL CREST CELL DIFFERENTIATION	na	0.0206629	0.176497
GO:0048565	DIGESTIVE TRACT DEVELOPMENT	na	0.0373613	0.160046
GO:0090049	REGULATION OF CELL MIGRATION INVOLVED IN SPROUTING ANGIOGENESIS	na	0.126448	0.0710321
GO:0048858	CELL PROJECTION MORPHOGENESIS	na	0.0466535	0.151021
GO:0001508	ACTION POTENTIAL	na	0.190526	0.00753607
GO:0070374	POSITIVE REGULATION OF ERK1 AND ERK2 CASCADE	na	0.0901626	0.111375
GO:0043542	ENDOTHELIAL CELL MIGRATION	na	0.0153069	0.186434
GO:0014037	SCHWANN CELL DIFFERENTIATION	na	0.196493	0.00630056
GO:0034767	POSITIVE REGULATION OF ION TRANSMEMBRANE TRANSPORT	na	0.0514463	0.151367
GO:0033108	MITOCHONDRIAL RESPIRATORY CHAIN COMPLEX ASSEMBLY	na	0.00464867	0.198998
GO:0043536	POSITIVE REGULATION OF BLOOD VESSEL ENDOTHELIAL CELL MIGRATION	na	0.0982527	0.106037
GO:0048771	TISSUE REMODELING	na	0.0242797	0.180981
GO:1902932	POSITIVE REGULATION OF ALCOHOL BIOSYNTHETIC PROCESS	na	0.156059	0.0515235
GO:0061564	AXON DEVELOPMENT	na	0.0170127	0.191509
GO:0061005	CELL DIFFERENTIATION INVOLVED IN KIDNEY DEVELOPMENT	na	0.0235558	0.186014
GO:0008015	BLOOD CIRCULATION	na	0.0811178	0.129136
GO:0007204	POSITIVE REGULATION OF CYTOSOLIC CALCIUM ION CONCENTRATION	na	0.074331	0.136165
GO:0042698	OVULATION CYCLE	na	0.0493372	0.162452
GO:0002027	REGULATION OF HEART RATE	0.165771	na	0.0462385
GO:0000904	CELL MORPHOGENESIS INVOLVED IN DIFFERENTIATION	na	0.0265415	0.185974
GO:0002042	CELL MIGRATION INVOLVED IN SPROUTING ANGIOGENESIS	na	0.0514201	0.161302
GO:0000902	CELL MORPHOGENESIS	na	0.0439833	0.169215
GO:0035904	AORTA DEVELOPMENT	na	0.0093467	0.203878
GO:0001656	METANEPHROS DEVELOPMENT	na	0.0444214	0.16903
GO:0043278	RESPONSE TO MORPHINE	na	0.0587047	0.155471
GO:0061337	CARDIAC CONDUCTION	0.183513	na	0.0318597
GO:0044057	REGULATION OF SYSTEM PROCESS	na	0.143795	0.0716996
GO:1904064	POSITIVE REGULATION OF CATION TRANSMEMBRANE TRANSPORT	na	0.0550576	0.16063
GO:0061383	TRABECULA MORPHOGENESIS	na	0.0368156	0.18061
GO:0048745	SMOOTH MUSCLE TISSUE DEVELOPMENT	na	0.0917827	0.12685
GO:0014072	RESPONSE TO ISOQUINOLINE ALKALOID	na	0.0572828	0.165046
GO:0031641	REGULATION OF MYELINATION	na	0.0932497	0.12961
GO:1902893	REGULATION OF MIRNA TRANSCRIPTION	na	0.0718627	0.151132
GO:0007186	G PROTEIN-COUPLED RECEPTOR SIGNALING PATHWAY	na	0.0610695	0.162272
GO:0140053	MITOCHONDRIAL GENE EXPRESSION	na	0.0356892	0.188762
GO:0060562	EPITHELIAL TUBE MORPHOGENESIS	na	0.0907558	0.134192
GO:0060047	HEART CONTRACTION	0.159196	na	0.0667786
GO:0042254	RIBOSOME BIOGENESIS	na	0.0848245	0.141551
GO:0007565	FEMALE PREGNANCY	na	0.131366	0.0953651
GO:0001938	POSITIVE REGULATION OF ENDOTHELIAL CELL PROLIFERATION	na	0.0617372	0.165176
GO:0034762	REGULATION OF TRANSMEMBRANE TRANSPORT	na	0.149599	0.0785759
GO:0099587	INORGANIC ION IMPORT ACROSS PLASMA MEMBRANE	0.109584	na	0.120538
GO:0048598	EMBRYONIC MORPHOGENESIS	na	0.0899531	0.140717
GO:0001570	VASCULOGENESIS	na	0.184934	0.0460105
GO:0070372	REGULATION OF ERK1 AND ERK2 CASCADE	na	0.0695521	0.161692
GO:0007160	CELL-MATRIX ADHESION	na	0.0344636	0.196915
GO:0090090	NEGATIVE REGULATION OF CANONICAL WNT SIGNALING PATHWAY	na	0.013786	0.219619
GO:0072073	KIDNEY EPITHELIUM DEVELOPMENT	na	0.0285949	0.205416
GO:0050920	REGULATION OF CHEMOTAXIS	na	0.0695237	0.164829
GO:0014074	RESPONSE TO PURINE-CONTAINING COMPOUND	na	0.0808095	0.155097
GO:1902895	POSITIVE REGULATION OF MIRNA TRANSCRIPTION	na	0.121656	0.117163
GO:0071277	CELLULAR RESPONSE TO CALCIUM ION	na	0.186988	0.0527235
GO:0017158	REGULATION OF CALCIUM ION-DEPENDENT EXOCYTOSIS	na	0.0242977	0.216003
GO:0006637	ACYL-COA METABOLIC PROCESS	0.110806	0.131088	na
GO:0014911	POSITIVE REGULATION OF SMOOTH MUSCLE CELL MIGRATION	na	0.0457982	0.19611
GO:0010977	NEGATIVE REGULATION OF NEURON PROJECTION DEVELOPMENT	na	0.0613128	0.181965
GO:0071774	RESPONSE TO FIBROBLAST GROWTH FACTOR	na	0.173225	0.0704745
GO:0051960	REGULATION OF NERVOUS SYSTEM DEVELOPMENT	na	0.0465991	0.197262
GO:0090050	POSITIVE REGULATION OF CELL MIGRATION INVOLVED IN SPROUTING ANGIOGENESIS	na	0.179044	0.0659584
GO:0098659	INORGANIC CATION IMPORT ACROSS PLASMA MEMBRANE	0.119138	na	0.129189
GO:0032990	CELL PART MORPHOGENESIS	na	0.0790421	0.170516
GO:0060840	ARTERY DEVELOPMENT	na	0.00264921	0.248537
GO:0045143	HOMOLOGOUS CHROMOSOME SEGREGATION	na	0.192634	0.0597274
GO:0003177	PULMONARY VALVE DEVELOPMENT	na	0.0382766	0.214198
GO:0042311	VASODILATION	na	0.0584836	0.195731
GO:0007162	NEGATIVE REGULATION OF CELL ADHESION	na	0.117184	0.137254
GO:0051952	REGULATION OF AMINE TRANSPORT	na	0.0585336	0.196031
GO:0007026	NEGATIVE REGULATION OF MICROTUBULE DEPOLYMERIZATION	na	0.184405	0.0704205
GO:0030204	CHONDROITIN SULFATE METABOLIC PROCESS	na	0.0677847	0.187724
GO:0014044	SCHWANN CELL DEVELOPMENT	na	0.235187	0.0205424
GO:0044703	MULTI-ORGANISM REPRODUCTIVE PROCESS	na	0.174405	0.0814795
GO:0070848	RESPONSE TO GROWTH FACTOR	na	0.138636	0.119185
GO:0061041	REGULATION OF WOUND HEALING	na	0.0395674	0.218801
GO:0051279	REGULATION OF RELEASE OF SEQUESTERED CALCIUM ION INTO CYTOSOL	na	0.195318	0.063366
GO:0031589	CELL-SUBSTRATE ADHESION	na	0.0154899	0.243281
GO:1902930	REGULATION OF ALCOHOL BIOSYNTHETIC PROCESS	na	0.0774673	0.181938
GO:0090130	TISSUE MIGRATION	na	0.0115871	0.248309
GO:0051147	REGULATION OF MUSCLE CELL DIFFERENTIATION	na	0.22216	0.0390192
GO:0009145	PURINE NUCLEOSIDE TRIPHOSPHATE BIOSYNTHETIC PROCESS	na	0.0719411	0.190205
GO:0046683	RESPONSE TO ORGANOPHOSPHORUS	na	0.0809486	0.181306
GO:0035383	THIOESTER METABOLIC PROCESS	0.138733	0.124145	na
GO:0072009	NEPHRON EPITHELIUM DEVELOPMENT	na	0.0857473	0.177341
GO:0032330	REGULATION OF CHONDROCYTE DIFFERENTIATION	na	0.0357365	0.228334
GO:0072210	METANEPHRIC NEPHRON DEVELOPMENT	na	0.212281	0.0524659
GO:0034764	POSITIVE REGULATION OF TRANSMEMBRANE TRANSPORT	na	0.10648	0.166586
GO:0034405	RESPONSE TO FLUID SHEAR STRESS	na	0.169103	0.104024
GO:0022613	RIBONUCLEOPROTEIN COMPLEX BIOGENESIS	na	0.0854825	0.189082
GO:0007159	LEUKOCYTE CELL-CELL ADHESION	na	0.0734357	0.201756
GO:0008535	RESPIRATORY CHAIN COMPLEX IV ASSEMBLY	na	0.0842018	0.191031
GO:0010721	NEGATIVE REGULATION OF CELL DEVELOPMENT	na	0.0587631	0.216511
GO:0090092	REGULATION OF TRANSMEMBRANE RECEPTOR PROTEIN SERINE/THREONINE KINASE SIGNALING PATHWAY	na	0.0615635	0.213827
GO:0006091	GENERATION OF PRECURSOR METABOLITES AND ENERGY	0.100158	0.177689	na
GO:0021953	CENTRAL NERVOUS SYSTEM NEURON DIFFERENTIATION	na	0.0896969	0.188914
GO:0070670	RESPONSE TO INTERLEUKIN-4	na	0.201285	0.0777551
GO:0070886	POSITIVE REGULATION OF CALCINEURIN-NFAT SIGNALING CASCADE	na	0.184602	0.0945162
GO:0048661	POSITIVE REGULATION OF SMOOTH MUSCLE CELL PROLIFERATION	na	0.162207	0.117452
GO:0050654	CHONDROITIN SULFATE PROTEOGLYCAN METABOLIC PROCESS	na	0.106242	0.173474
GO:0009064	GLUTAMINE FAMILY AMINO ACID METABOLIC PROCESS	0.101085	0.178707	na
GO:0014743	REGULATION OF MUSCLE HYPERTROPHY	na	0.111028	0.169187
GO:0009062	FATTY ACID CATABOLIC PROCESS	0.123736	0.156519	na
GO:0001936	REGULATION OF ENDOTHELIAL CELL PROLIFERATION	na	0.0995558	0.180709
GO:0006635	FATTY ACID BETA-OXIDATION	0.106877	0.173547	na
GO:0032651	REGULATION OF INTERLEUKIN-1 BETA PRODUCTION	na	0.0810584	0.199898
GO:0017004	CYTOCHROME COMPLEX ASSEMBLY	0.19038	0.0910864	na
GO:0014910	REGULATION OF SMOOTH MUSCLE CELL MIGRATION	na	0.121259	0.161113
GO:0051961	NEGATIVE REGULATION OF NERVOUS SYSTEM DEVELOPMENT	na	0.0841206	0.198715
GO:0051145	SMOOTH MUSCLE CELL DIFFERENTIATION	na	0.106979	0.176095
GO:0048638	REGULATION OF DEVELOPMENTAL GROWTH	na	0.176573	0.106668
GO:0051924	REGULATION OF CALCIUM ION TRANSPORT	na	0.206098	0.0777533
GO:0106058	POSITIVE REGULATION OF CALCINEURIN-MEDIATED SIGNALING	na	0.178684	0.106232
GO:0010975	REGULATION OF NEURON PROJECTION DEVELOPMENT	na	0.0549928	0.234148
GO:0035850	EPITHELIAL CELL DIFFERENTIATION INVOLVED IN KIDNEY DEVELOPMENT	na	0.043448	0.245857
GO:0009206	PURINE RIBONUCLEOSIDE TRIPHOSPHATE BIOSYNTHETIC PROCESS	na	0.0671409	0.222817
GO:0048863	STEM CELL DIFFERENTIATION	na	0.135189	0.156458
GO:0001945	LYMPH VESSEL DEVELOPMENT	na	0.0442237	0.247548
GO:0051928	POSITIVE REGULATION OF CALCIUM ION TRANSPORT	na	0.105231	0.187841
GO:0006120	MITOCHONDRIAL ELECTRON TRANSPORT, NADH TO UBIQUINONE	na	0.112235	0.181287
GO:0040013	NEGATIVE REGULATION OF LOCOMOTION	na	0.112939	0.180953
GO:0003007	HEART MORPHOGENESIS	na	0.173417	0.12136
GO:0007608	SENSORY PERCEPTION OF SMELL	0.161146	0.133695	na
GO:0070192	CHROMOSOME ORGANIZATION INVOLVED IN MEIOTIC CELL CYCLE	na	0.235003	0.059904
GO:0044706	MULTI-MULTICELLULAR ORGANISM PROCESS	na	0.201358	0.0958904
GO:0007622	RHYTHMIC BEHAVIOR	na	0.222241	0.0763316
GO:0009201	RIBONUCLEOSIDE TRIPHOSPHATE BIOSYNTHETIC PROCESS	na	0.0783466	0.221651
GO:0003018	VASCULAR PROCESS IN CIRCULATORY SYSTEM	na	0.0969954	0.203768
GO:0071363	CELLULAR RESPONSE TO GROWTH FACTOR STIMULUS	na	0.110524	0.191966
GO:0045926	NEGATIVE REGULATION OF GROWTH	na	0.117532	0.185811
GO:1904705	REGULATION OF VASCULAR ASSOCIATED SMOOTH MUSCLE CELL PROLIFERATION	na	0.212034	0.091489
GO:0007389	PATTERN SPECIFICATION PROCESS	na	0.0743006	0.235606
GO:0051896	REGULATION OF PROTEIN KINASE B SIGNALING	na	0.176109	0.134249
GO:0007167	ENZYME-LINKED RECEPTOR PROTEIN SIGNALING PATHWAY	na	0.132974	0.177666
GO:0036336	DENDRITIC CELL MIGRATION	na	0.178125	0.132863
GO:0071353	CELLULAR RESPONSE TO INTERLEUKIN-4	na	0.233631	0.0810084
GO:0045596	NEGATIVE REGULATION OF CELL DIFFERENTIATION	na	0.0902526	0.224941
GO:0043269	REGULATION OF ION TRANSPORT	na	0.23881	0.0778336
GO:0002237	RESPONSE TO MOLECULE OF BACTERIAL ORIGIN	na	0.247416	0.0708898
GO:0031111	NEGATIVE REGULATION OF MICROTUBULE POLYMERIZATION OR DEPOLYMERIZATION	na	0.143409	0.175645
GO:0048545	RESPONSE TO STEROID HORMONE	na	0.185358	0.135544
GO:0030308	NEGATIVE REGULATION OF CELL GROWTH	na	0.135257	0.185973
GO:0043535	REGULATION OF BLOOD VESSEL ENDOTHELIAL CELL MIGRATION	na	0.200215	0.121156
GO:0043410	POSITIVE REGULATION OF MAPK CASCADE	na	0.149112	0.173061
GO:0015908	FATTY ACID TRANSPORT	na	0.193037	0.129795
GO:0030500	REGULATION OF BONE MINERALIZATION	na	0.246136	0.0779741
GO:0071320	CELLULAR RESPONSE TO CAMP	na	0.207687	0.116615
GO:0072521	PURINE-CONTAINING COMPOUND METABOLIC PROCESS	0.161391	0.164348	na
GO:0090101	NEGATIVE REGULATION OF TRANSMEMBRANE RECEPTOR PROTEIN SERINE/THREONINE KINASE SIGNALING PATHWAY	na	0.12158	0.205424
GO:0014066	REGULATION OF PHOSPHATIDYLINOSITOL 3-KINASE SIGNALING	na	0.0843092	0.242757
GO:0034114	REGULATION OF HETEROTYPIC CELL-CELL ADHESION	na	0.123427	0.203704
GO:0042692	MUSCLE CELL DIFFERENTIATION	na	0.184401	0.14356
GO:2000628	REGULATION OF MIRNA METABOLIC PROCESS	na	0.151148	0.177716
GO:0050768	NEGATIVE REGULATION OF NEUROGENESIS	na	0.108581	0.221306
GO:0032652	REGULATION OF INTERLEUKIN-1 PRODUCTION	na	0.128421	0.201745
GO:0046034	ATP METABOLIC PROCESS	0.176632	0.154889	na
GO:0070663	REGULATION OF LEUKOCYTE PROLIFERATION	na	0.106702	0.226116
GO:0009259	RIBONUCLEOTIDE METABOLIC PROCESS	0.1774	0.155743	na
GO:0048675	AXON EXTENSION	na	0.173202	0.160635
GO:0006865	AMINO ACID TRANSPORT	na	0.138286	0.200296
GO:1901654	RESPONSE TO KETONE	na	0.118503	0.221433
GO:0003206	CARDIAC CHAMBER MORPHOGENESIS	na	0.183653	0.162062
GO:2000630	POSITIVE REGULATION OF MIRNA METABOLIC PROCESS	na	0.196515	0.151415
GO:0002701	NEGATIVE REGULATION OF PRODUCTION OF MOLECULAR MEDIATOR OF IMMUNE RESPONSE	na	0.149766	0.200858
GO:0050866	NEGATIVE REGULATION OF CELL ACTIVATION	na	0.169473	0.18132
GO:0050865	REGULATION OF CELL ACTIVATION	na	0.15677	0.196098
GO:0034220	ION TRANSMEMBRANE TRANSPORT	na	0.216876	0.136066
GO:0022900	ELECTRON TRANSPORT CHAIN	0.187987	0.165073	na
GO:0002719	NEGATIVE REGULATION OF CYTOKINE PRODUCTION INVOLVED IN IMMUNE RESPONSE	na	0.132289	0.22132
GO:0090151	ESTABLISHMENT OF PROTEIN LOCALIZATION TO MITOCHONDRIAL MEMBRANE	na	0.147302	0.207165
GO:0007507	HEART DEVELOPMENT	na	0.233678	0.121288
GO:0006364	RRNA PROCESSING	na	0.121029	0.235427
GO:0009150	PURINE RIBONUCLEOTIDE METABOLIC PROCESS	0.183896	0.174054	na
GO:0051602	RESPONSE TO ELECTRICAL STIMULUS	na	0.196339	0.16174
GO:0051385	RESPONSE TO MINERALOCORTICOID	na	0.231682	0.126679
GO:0019693	RIBOSE PHOSPHATE METABOLIC PROCESS	0.203344	0.155672	na
GO:0006699	BILE ACID BIOSYNTHETIC PROCESS	0.166009	na	0.194968
GO:0002698	NEGATIVE REGULATION OF IMMUNE EFFECTOR PROCESS	na	0.176581	0.186657
GO:0006488	DOLICHOL-LINKED OLIGOSACCHARIDE BIOSYNTHETIC PROCESS	na	0.133017	0.230239
GO:0051897	POSITIVE REGULATION OF PROTEIN KINASE B SIGNALING	na	0.16787	0.195986
GO:0050767	REGULATION OF NEUROGENESIS	na	0.116555	0.247852
GO:0006163	PURINE NUCLEOTIDE METABOLIC PROCESS	0.187743	0.177238	na
GO:0008217	REGULATION OF BLOOD PRESSURE	na	0.138279	0.227484
GO:0022407	REGULATION OF CELL-CELL ADHESION	na	0.193798	0.174692
GO:0140115	EXPORT ACROSS PLASMA MEMBRANE	0.12301	na	0.246914
GO:0050670	REGULATION OF LYMPHOCYTE PROLIFERATION	na	0.151483	0.22078
GO:1901293	NUCLEOSIDE PHOSPHATE BIOSYNTHETIC PROCESS	na	0.210194	0.165061
GO:0032102	NEGATIVE REGULATION OF RESPONSE TO EXTERNAL STIMULUS	na	0.135223	0.240255
GO:0043270	POSITIVE REGULATION OF ION TRANSPORT	na	0.216234	0.160511
GO:0009205	PURINE RIBONUCLEOSIDE TRIPHOSPHATE METABOLIC PROCESS	0.202024	0.176997	na
GO:0007178	TRANSMEMBRANE RECEPTOR PROTEIN SERINE/THREONINE KINASE SIGNALING PATHWAY	na	0.143948	0.236045
GO:0036315	CELLULAR RESPONSE TO STEROL	0.187947	0.1926	na
GO:0022602	OVULATION CYCLE PROCESS	na	0.143783	0.236764
GO:0060395	SMAD PROTEIN SIGNAL TRANSDUCTION	na	0.190539	0.192112
GO:0002021	RESPONSE TO DIETARY EXCESS	na	0.171031	0.214154
GO:1901655	CELLULAR RESPONSE TO KETONE	na	0.206278	0.181293
GO:0043407	NEGATIVE REGULATION OF MAP KINASE ACTIVITY	na	0.178993	0.209348
GO:0019932	SECOND-MESSENGER-MEDIATED SIGNALING	na	0.166956	0.221652
GO:1903522	REGULATION OF BLOOD CIRCULATION	na	0.247487	0.143989
GO:0002685	REGULATION OF LEUKOCYTE MIGRATION	na	0.161284	0.230232
GO:0009165	NUCLEOTIDE BIOSYNTHETIC PROCESS	na	0.193999	0.201344
GO:0030501	POSITIVE REGULATION OF BONE MINERALIZATION	na	0.233714	0.164904
GO:0060294	CILIUM MOVEMENT INVOLVED IN CELL MOTILITY	na	0.174488	0.22739
GO:0022408	NEGATIVE REGULATION OF CELL-CELL ADHESION	na	0.245801	0.1616
GO:0008206	BILE ACID METABOLIC PROCESS	0.16177	na	0.246487
GO:0042391	REGULATION OF MEMBRANE POTENTIAL	na	0.193879	0.215133
GO:0009144	PURINE NUCLEOSIDE TRIPHOSPHATE METABOLIC PROCESS	0.202399	0.207493	na
GO:0098739	IMPORT ACROSS PLASMA MEMBRANE	0.233855	na	0.177474
GO:0071773	CELLULAR RESPONSE TO BMP STIMULUS	na	0.220349	0.192519
GO:0071674	MONONUCLEAR CELL MIGRATION	na	0.230472	0.186313
GO:0046847	FILOPODIUM ASSEMBLY	0.212652	na	0.207802
GO:1904427	POSITIVE REGULATION OF CALCIUM ION TRANSMEMBRANE TRANSPORT	na	0.186879	0.238438
GO:0001558	REGULATION OF CELL GROWTH	na	0.230736	0.194947
GO:0048741	SKELETAL MUSCLE FIBER DEVELOPMENT	na	0.230353	0.200238
GO:0071772	RESPONSE TO BMP	na	0.236369	0.198909
GO:0050906	DETECTION OF STIMULUS INVOLVED IN SENSORY PERCEPTION	na	0.192002	0.249921
GO:0042129	REGULATION OF T CELL PROLIFERATION	na	0.216625	0.229258
GO:0060291	LONG-TERM SYNAPTIC POTENTIATION	na	0.230772	0.221513
GO:0003333	AMINO ACID TRANSMEMBRANE TRANSPORT	na	0.231757	0.222816
GO:0007129	HOMOLOGOUS CHROMOSOME PAIRING AT MEIOSIS	na	0.247386	0.212215
GO:0002683	NEGATIVE REGULATION OF IMMUNE SYSTEM PROCESS	na	0.240897	0.219443
GO:0002694	REGULATION OF LEUKOCYTE ACTIVATION	na	0.243855	0.218283
GO:0003407	NEURAL RETINA DEVELOPMENT	na	0.232387	0.232769
GO:0034694	RESPONSE TO PROSTAGLANDIN	na	0.245857	0.223023
GO:0090207	REGULATION OF TRIGLYCERIDE METABOLIC PROCESS	na	0.231818	0.239063
GO:1903039	POSITIVE REGULATION OF LEUKOCYTE CELL-CELL ADHESION	na	0.244951	0.22992
GO:0048247	LYMPHOCYTE CHEMOTAXIS	na	0.229873	0.247776
GO:0072329	MONOCARBOXYLIC ACID CATABOLIC PROCESS	na	0.232131	0.248573
na, not available.

## Sheet: Table S7
Table S7. Reactome terms commonly enriched in the comparison between heterologous and autologous mtDNA supplemented-derived pig for more than 2 tissues, analysed by GSEA. FDR p-values of enrichment analysis are shown.
ID	Description	Brain	Heart	Liver
R-HSA-1428517.1	THE CITRIC ACID (TCA) CYCLE AND RESPIRATORY ELECTRON TRANSPORT	0.00826951	0.0198237	0.0780653
163200	RESPIRATORY ELECTRON TRANSPORT, ATP SYNTHESIS BY CHEMIOSMOTIC COUPLING, AND HEAT PRODUCTION BY UNCOUPLING PROTEINS	0.0653123	0.0139171	0.0673311
R-HSA-611105.3	RESPIRATORY ELECTRON TRANSPORT	0.0255293	0.0365333	0.149717
R-HSA-3000171.3	NON-INTEGRIN MEMBRANE-ECM INTERACTIONS	0.146171	0.0184473	0.144984
5173214	O-GLYCOSYLATION OF TSR DOMAIN-CONTAINING PROTEINS	na	0	0.0578635
9031628	NGF-STIMULATED TRANSCRIPTION	na	0.0529241	0.00569708
5083635	DEFECTIVE B3GALTL CAUSES PPS	na	0	0.0591506
R-HSA-1296071.2	POTASSIUM CHANNELS	na	0.0496528	0.0122745
198725	NUCLEAR EVENTS (KINASE AND TRANSCRIPTION FACTOR ACTIVATION)	na	0.0631358	0.00532489
R-HSA-445355.6	SMOOTH MUSCLE CONTRACTION	na	0.0103593	0.0597179
R-HSA-5389840.1	MITOCHONDRIAL TRANSLATION ELONGATION	na	0.0153765	0.0707487
5419276	MITOCHONDRIAL TRANSLATION TERMINATION	na	0.00769104	0.094608
R-HSA-3906995.3	DISEASES ASSOCIATED WITH O-GLYCOSYLATION OF PROTEINS	na	0.000997078	0.105579
418597	G ALPHA (Z) SIGNALLING EVENTS	na	0.0584492	0.0598188
R-HSA-77289.5	MITOCHONDRIAL FATTY ACID BETA-OXIDATION	0.0538657	0.0656244	na
R-HSA-187037.2	SIGNALING BY NTRK1 (TRKA)	na	0.087113	0.0417942
R-HSA-1474228.4	DEGRADATION OF THE EXTRACELLULAR MATRIX	na	0.0131932	0.11679
69017	CDK-MEDIATED PHOSPHORYLATION AND REMOVAL OF CDC6	na	0.125811	0.00887406
R-HSA-69610.4	P53-INDEPENDENT DNA DAMAGE RESPONSE	na	0.122288	0.0214061
R-HSA-156842.2	EUKARYOTIC TRANSLATION ELONGATION	na	0	0.14485
R-HSA-5368287.1	MITOCHONDRIAL TRANSLATION	na	0.00489216	0.140312
R-HSA-156902.2	PEPTIDE CHAIN ELONGATION	na	0	0.147494
R-HSA-180585.1	VIF-MEDIATED DEGRADATION OF APOBEC3G	na	0.119668	0.030372
R-HSA-69601.3	UBIQUITIN MEDIATED DEGRADATION OF PHOSPHORYLATED CDC25A	na	0.119667	0.0323758
R-HSA-977444.3	GABA B RECEPTOR ACTIVATION	na	0.129891	0.0254745
R-HSA-450408.3	AUF1 (HNRNP D0) BINDS AND DESTABILIZES MRNA	na	0.145541	0.0106115
R-HSA-5368286.1	MITOCHONDRIAL TRANSLATION INITIATION	na	0.00480924	0.152467
R-HSA-69613.2	P53-INDEPENDENT G1 S DNA DAMAGE CHECKPOINT	na	0.140488	0.0181791
5619084	ABC TRANSPORTER DISORDERS	na	0.127861	0.0323704
R-HSA-6799198.1	COMPLEX I BIOGENESIS	na	0.0592051	0.103247
R-HSA-1474244.2	EXTRACELLULAR MATRIX ORGANIZATION	na	0	0.171108
R-HSA-5173105.4	O-LINKED GLYCOSYLATION	na	0.0117763	0.160965
69541	STABILIZATION OF P53	na	0.157303	0.0176321
174084	AUTODEGRADATION OF CDH1 BY CDH1:APC C	na	0.1619	0.0181517
R-HSA-5362768.2	HH MUTANTS ARE DEGRADED BY ERAD	na	0.176331	0.00953774
5678895	DEFECTIVE CFTR CAUSES CYSTIC FIBROSIS	na	0.152591	0.0340812
174154	APC C:CDC20 MEDIATED DEGRADATION OF SECURIN	na	0.176306	0.0111748
R-HSA-3000178.4	ECM PROTEOGLYCANS	na	0.0344205	0.153915
R-HSA-71403.2	CITRIC ACID CYCLE (TCA CYCLE)	0.0374495	0.152069	na
R-HSA-2408557.2	SELENOCYSTEINE SYNTHESIS	na	0	0.190258
174178	APC C:CDH1 MEDIATED DEGRADATION OF CDC20 AND OTHER APC C:CDH1 TARGETED PROTEINS IN LATE MITOSIS EARLY G1	na	0.183186	0.00869333
2129379	MOLECULES ASSOCIATED WITH ELASTIC FIBRES	na	0.0130225	0.180355
9762114	GSK3B AND BTRC:CUL1-MEDIATED-DEGRADATION OF NFE2L2	na	0.151013	0.0430107
174184	CDC20:PHOSPHO-APC C MEDIATED DEGRADATION OF CYCLIN A	na	0.192124	0.00219647
R-HSA-991365.4	ACTIVATION OF GABAB RECEPTORS	na	0.168793	0.0273585
187577	SCF(SKP2)-MEDIATED DEGRADATION OF P27 P21	na	0.191866	0.00503434
R-HSA-75815.3	UBIQUITIN-DEPENDENT DEGRADATION OF CYCLIN D	na	0.185151	0.013041
3000157	LAMININ INTERACTIONS	na	0.0163122	0.181963
R-HSA-71406.1	PYRUVATE METABOLISM AND CITRIC ACID (TCA) CYCLE	0.00923974	0.191751	na
R-HSA-5387390.4	HH MUTANTS ABROGATE LIGAND SECRETION	na	0.157661	0.0446689
179419	APC:CDC20 MEDIATED DEGRADATION OF CELL CYCLE PROTEINS PRIOR TO SATISFATION OF THE CELL CYCLE CHECKPOINT	na	0.198227	0.00555366
R-HSA-499943.6	INTERCONVERSION OF NUCLEOTIDE DI- AND TRIPHOSPHATES	na	0.168993	0.0394522
211733	REGULATION OF ACTIVATED PAK-2P34 BY PROTEASOME MEDIATED DEGRADATION	na	0.176511	0.0341001
9609507	PROTEIN LOCALIZATION	0.145722	0.0653879
349425	AUTODEGRADATION OF THE E3 UBIQUITIN LIGASE COP1	na	0.176175	0.0365946
R-HSA-397014.3	MUSCLE CONTRACTION	na	0.196039	0.0173432
9748784	DRUG ADME	0.207041	0.00816611	na
169911	REGULATION OF APOPTOSIS	na	0.152336	0.0652796
418594	G ALPHA (I) SIGNALLING EVENTS	na	0.112256	0.109286
R-HSA-166520.4	SIGNALING BY NTRKS	na	0.168075	0.0576887
5358346	HEDGEHOG LIGAND BIOGENESIS	na	0.152642	0.081166
4641257	DEGRADATION OF AXIN	na	0.191406	0.0446619
372790	SIGNALING BY GPCR	na	0.0923643	0.146302
R-HSA-72766.4	TRANSLATION	na	0	0.244042
R-HSA-9604323.1	NEGATIVE REGULATION OF NOTCH4 SIGNALING	na	0.174257	0.0718224
R-HSA-5676590.1	NIK-->NONCANONICAL NF-KB SIGNALING	na	0.170402	0.0810061
174113	SCF-BETA-TRCP MEDIATED DEGRADATION OF EMI1	na	0.237591	0.0167766
3214858	RMTS METHYLATE HISTONE ARGININES	na	0.243658	0.0165207
180534	VPU MEDIATED DEGRADATION OF CD4	na	0.19616	0.0654144
3781860	DISEASES ASSOCIATED WITH N-GLYCOSYLATION OF PROTEINS	na	0.215592	0.0512906
R-HSA-5627123.2	RHO GTPASES ACTIVATE PAKS	na	0.0663649	0.203392
R-HSA-204174.2	REGULATION OF PYRUVATE DEHYDROGENASE (PDH) COMPLEX	0.0643404	0.207236	na
5610785	GLI3 IS PROCESSED TO GLI3R BY THE PROTEASOME	na	0.222829	0.0505761
388396	GPCR DOWNSTREAM SIGNALLING	na	0.126644	0.149113
8939236	RUNX1 REGULATES TRANSCRIPTION OF GENES INVOLVED IN DIFFERENTIATION OF HSCS	na	0.23214	0.0496414
R-HSA-2022870.2	CHONDROITIN SULFATE BIOSYNTHESIS	na	0.110845	0.179293
R-HSA-112316.7	NEURONAL SYSTEM	na	0.138588	0.154003
416700	OTHER SEMAPHORIN INTERACTIONS	na	0.175672	0.119571
1442490	COLLAGEN DEGRADATION	na	0.143276	0.153929
6783783	INTERLEUKIN-10 SIGNALING	na	0.101759	0.201408
R-HSA-9033241.3	PEROXISOMAL PROTEIN IMPORT	0.144783	0.160265	na
5607761	DECTIN-1 MEDIATED NONCANONICAL NF-KB SIGNALING	na	0.217261	0.0940587
R-HSA-1234176.2	OXYGEN-DEPENDENT PROLINE HYDROXYLATION OF HYPOXIA-INDUCIBLE FACTOR ALPHA	na	0.213199	0.100253
R-HSA-977443.5	GABA RECEPTOR ACTIVATION	na	0.0867058	0.227293
5610783	DEGRADATION OF GLI2 BY THE PROTEASOME	na	0.225716	0.0962701
R-HSA-9759194.1	NUCLEAR EVENTS MEDIATED BY NFE2L2	na	0.182871	0.148858
75105	FATTY ACYL-COA BIOSYNTHESIS	na	0.246161	0.103052
R-HSA-9006934.5	SIGNALING BY RECEPTOR TYROSINE KINASES	na	0.184062	0.173831
R-HSA-4641258.2	DEGRADATION OF DVL	na	0.247856	0.114425
R-HSA-1592230.2	MITOCHONDRIAL BIOGENESIS	0.234608	0.157322	na
R-HSA-9709957.3	SENSORY PERCEPTION	0.221408	na	0.183747
163210	FORMATION OF ATP BY CHEMIOSMOTIC COUPLING	na	0.175589	0.233529
2871796	FCERI MEDIATED MAPK ACTIVATION	na	0.208138	0.201501
R-HSA-1234174.2	CELLULAR RESPONSE TO HYPOXIA	na	0.237423	0.198614
9755511	KEAP1-NFE2L2 PATHWAY	na	0.223002	0.239795
na, not available.

## Sheet: Table S8
Table S8. Summary statistics of biallelic expression of genes in imprinting loci.
Genea	Tissue	Pig ID	Sex	Supplementationb	Typec	No. of genesd	Transcript lengthe	Total SNP Nof	Biallelic SNPg	SNP No / kbh
Imprint	brain	C4	Male	Ctrl	Ctrl	5	23576	32	12	0.508992
Non-imprint	brain	C4	Male	Ctrl	Ctrl	83	308365	840	448	1.45282
Imprint	brain	C7	Female	Ctrl	Ctrl	7	30062	40	19	0.632027
Non-imprint	brain	C7	Female	Ctrl	Ctrl	81	325453	828	589	1.80979
Imprint	brain	C26	Male	Ctrl	Ctrl	6	25215	36	9	0.35693
Non-imprint	brain	C26	Male	Ctrl	Ctrl	86	339495	922	536	1.57882
Imprint	brain	3.1	Male	MT+	Hetero	8	30135	52	24	0.796416
Non-imprint	brain	3.1	Male	MT+	Hetero	103	385605	1064	619	1.60527
Imprint	brain	3.2	Male	MT+	Hetero	9	39805	61	32	0.803919
Non-imprint	brain	3.2	Male	MT+	Hetero	89	336763	962	594	1.76385
Imprint	brain	3.3	Female	MT+	Hetero	8	33343	48	22	0.659809
Non-imprint	brain	3.3	Female	MT+	Hetero	101	378657	1002	595	1.57134
Imprint	brain	3.4	Male	MT+	Auto	7	28367	67	32	1.12807
Non-imprint	brain	3.4	Male	MT+	Auto	108	415252	1253	747	1.79891
Imprint	brain	12.4	Male	MT+	Auto	7	28367	59	31	1.09282
Non-imprint	brain	12.4	Male	MT+	Auto	105	392024	1125	738	1.88254
Imprint	brain	17.2	Male	MT+	Auto	5	23576	38	17	0.721072
Non-imprint	brain	17.2	Male	MT+	Auto	87	351854	915	464	1.31873
Imprint	heart	C4	Male	Ctrl	Ctrl	3	16783	34	14	0.834177
Non-imprint	heart	C4	Male	Ctrl	Ctrl	73	294040	751	425	1.44538
Imprint	heart	C7	Female	Ctrl	Ctrl	3	16783	18	9	0.536257
Non-imprint	heart	C7	Female	Ctrl	Ctrl	65	273804	609	434	1.58508
Imprint	heart	C26	Male	Ctrl	Ctrl	4	18422	28	10	0.542829
Non-imprint	heart	C26	Male	Ctrl	Ctrl	75	298615	826	474	1.58733
Imprint	heart	3.1	Male	MT+	Hetero	5	21703	40	25	1.15191
Non-imprint	heart	3.1	Male	MT+	Hetero	81	334014	859	556	1.6646
Imprint	heart	3.2	Male	MT+	Hetero	5	21574	48	34	1.57597
Non-imprint	heart	3.2	Male	MT+	Hetero	86	337301	1003	620	1.83812
Imprint	heart	3.3	Female	MT+	Hetero	4	18743	36	23	1.22712
Non-imprint	heart	3.3	Female	MT+	Hetero	80	314491	726	448	1.42452
Imprint	heart	3.4	Male	MT+	Auto	6	27808	58	36	1.29459
Non-imprint	heart	3.4	Male	MT+	Auto	91	362233	1001	534	1.47419
Imprint	heart	12.4	Male	MT+	Auto	5	21574	70	51	2.36396
Non-imprint	heart	12.4	Male	MT+	Auto	75	293902	731	462	1.57195
Imprint	heart	17.2	Male	MT+	Auto	4	18422	38	21	1.13994
Non-imprint	heart	17.2	Male	MT+	Auto	80	326328	875	428	1.31156
Imprint	liver	C4	Male	Ctrl	Ctrl	3	6641	21	4	0.602319
Non-imprint	liver	C4	Male	Ctrl	Ctrl	70	267860	826	468	1.74718
Imprint	liver	C7	Female	Ctrl	Ctrl	3	5449	19	6	1.10112
Non-imprint	liver	C7	Female	Ctrl	Ctrl	71	296266	758	537	1.81256
Imprint	liver	C26	Male	Ctrl	Ctrl	3	6641	19	2	0.301159
Non-imprint	liver	C26	Male	Ctrl	Ctrl	65	261958	803	433	1.65294
Imprint	liver	3.1	Male	MT+	Hetero	5	11561	28	11	0.951475
Non-imprint	liver	3.1	Male	MT+	Hetero	82	337619	946	543	1.60832
Imprint	liver	3.2	Male	MT+	Hetero	4	9793	27	15	1.53171
Non-imprint	liver	3.2	Male	MT+	Hetero	75	301642	948	570	1.88966
Imprint	liver	3.3	Female	MT+	Hetero	6	18266	31	12	0.656958
Non-imprint	liver	3.3	Female	MT+	Hetero	96	376672	1154	679	1.80263
Imprint	liver	3.4	Male	MT+	Auto	4	9793	32	15	1.53171
Non-imprint	liver	3.4	Male	MT+	Auto	86	335036	1011	569	1.69832
Imprint	liver	12.4	Male	MT+	Auto	5	11561	35	16	1.38396
Non-imprint	liver	12.4	Male	MT+	Auto	80	313937	949	584	1.86025
Imprint	liver	17.2	Male	MT+	Auto	4	8409	21	5	0.594601
Non-imprint	liver	17.2	Male	MT+	Auto	77	312596	934	478	1.52913
a, Imprinting status of genes on the locus.
b, Pig generated by mtDNA supplementation (MT+) or natural birth (Ctrl).
c, Type of MT supplementation, autologous (Auto) or heterologous (Hetero) or without supplementation (Ctrl).
d, Total number of genes on the imprinting loci analysed.
e, Total length of transcripts analysed.
f, Total number of SNPs identified, see Methods.
g, Number of SNPs with variant frequency between 20 - 80%, designated as biallelic SNPs.
h, Number of biallelic SNPs per 1 kb transcript.
